# Supplementary material for: microRNAs with AAGUGC seed motif constitute an integral part of an oncogenic signaling network
Source: Oncogene. 2016 Aug 1;36(6):731–45. doi: 10.1038/onc.2016.242 (PMC5311252; doi:10.1038/onc.2016.242)
Supplement: Supplementary Table 1 [file onc2016242x1.xlsx]

## Sheet: Supplementary table 1
	miR-Lib normalised sequencing reads (miR-Vecs with >300 reads all replicates one condition)									average number of reads			miRNA impact on proliferation			miRNA impact on gefitinib sensitivity
miR-Vec ID	Ctrl0A	Ctrl0B	Ctrl0C	Ctrl30A	Ctrl30B	Ctrl30C	Gef30A	Gef30B	Gef30C	Ctrl0 (average)	Ctrl30 (average)	Gef30 (average)	C30/C0	C30/C0(log2)	ttest (C30vsC0)	Gef30/C30	Gef30/C30(log2)	ttest (Gef30vsC30)
miR-191	147.107	192.501	138.692	5019.05	4178.05	4537.19	1833.02	2987	1785.41	159.433	4578.09	2201.81	28.7148	4.84372	0.0029149	0.480945	-1.05606	0.0108991
miR-330	23.0168	39.7729	25.5486	401.689	578.586	802.579	162.35	67.8417	6.47558	29.4461	594.285	78.8891	20.1821	4.33501	0.0394358	0.132746	-2.91326	0.0336849
miR-517a	538.392	467.729	655.139	12108.4	7603.14	6268.13	10200.6	19171.7	8513.54	553.754	8659.87	12628.6	15.6385	3.96703	0.0442474	1.45829	0.544278	0.366292
miR-372	233.17	631.594	443.451	5543.31	3914.23	6042.16	581.389	599.76	256.248	436.071	5166.57	479.132	11.848	3.56657	0.0155948	0.0927371	-3.43071	0.0160221
miR-452	354.258	692.049	473.562	4471.11	5528.83	4665.2	4814.56	2988.97	6510.73	506.623	4888.38	4771.42	9.64896	3.27037	0.00301274	0.976074	-0.0349382	0.921238
miR-519c	566.412	598.185	255.486	4980.94	4339.96	3297.14	454.142	798.368	222.945	473.361	4206.01	491.818	8.88543	3.15144	0.0135123	0.116932	-3.09626	0.0105174
miR-516	1008.73	943.413	739.997	6152.02	6567.12	8247.3	4108.12	4225.85	6605.09	897.382	6988.81	4979.68	7.78801	2.96125	0.00997657	0.712522	-0.488993	0.128197
miR-X114	81.059	81.1367	97.6322	479.967	444.979	705.735	199.647	76.6906	21.2769	86.6093	543.56	99.2047	6.276	2.64985	0.0300396	0.182509	-2.45396	0.0147275
miR-373	145.106	1255.23	485.424	2789.16	4978.55	4012.89	2407.83	1004.84	316.378	628.587	3926.87	1243.02	6.24714	2.64319	0.0190268	0.316541	-1.65953	0.0384868
miR-X146	219.16	307.047	307.496	2201.05	1338.33	1300.16	688.891	212.374	178.541	277.901	1613.18	359.935	5.80488	2.53727	0.0440258	0.223122	-2.1641	0.0312904
miR-520c	97.0706	117.728	112.231	391.389	639.728	724.658	194.162	178.945	63.8307	109.01	585.259	145.646	5.36885	2.42461	0.0408996	0.248857	-2.00661	0.0336296
cand-219	222.162	389.775	234.5	1132.97	1918.05	1398.11	265.464	127.818	85.1076	282.145	1483.04	159.463	5.25631	2.39405	0.0295484	0.107524	-3.21727	0.0240264
miR-153	6127.46	2106.37	3598.7	24734.8	16314.8	20970.6	40593	42241.8	28065.2	3944.18	20673.4	36966.6	5.24149	2.38998	0.00955423	1.78813	0.83845	0.0474635
miR-135b	312.227	561.593	148.729	1280.26	1492.32	1899.03	425.621	648.92	59.2053	340.85	1557.2	377.915	4.56858	2.19175	0.00759961	0.242689	-2.04282	0.00925994
miR-X226	364.265	326.138	594.005	1767.43	1435.71	2644.84	1710.16	1500.38	728.965	428.136	1949.33	1313.17	4.55305	2.18683	0.0456634	0.673653	-0.569922	0.248031
miR-182	223.162	491.593	447.101	1927.08	1673.48	1500.52	3909.57	2122.76	2695.69	387.285	1700.36	2909.34	4.39046	2.13437	0.00165764	1.71101	0.77485	0.142338
miR-X26	635.462	760.458	1194.4	3339.17	2991.44	5030.31	9861.67	888.824	1342.3	863.439	3786.97	4030.93	4.38591	2.13288	0.0359108	1.06442	0.0900683	0.941748
miR-526a	126.092	152.728	265.523	679.781	688.415	971.777	661.467	1605.59	77.7069	181.448	779.991	781.587	4.29871	2.1039	0.0133335	1.00205	0.00294781	0.997498
miR-X222	86.0626	117.728	119.531	528.376	395.159	387.375	842.465	307.745	205.368	107.774	436.97	451.86	4.05451	2.01953	0.0148117	1.03407	0.0483408	0.947563
cand-181	424.309	445.457	434.326	1942.53	1614.61	1654.14	490.341	564.364	1618.89	434.697	1737.09	891.2	3.99609	1.99859	0.00609704	0.513042	-0.962851	0.137502
miR-20	187.136	190.91	184.315	543.825	776.732	794.787	180.998	553.549	177.616	187.454	705.114	304.054	3.76154	1.91132	0.0234621	0.431213	-1.21353	0.0639774
miR-107	53.0386	119.319	145.992	431.558	320.43	371.791	347.736	75.7074	62.9056	106.116	374.593	162.116	3.53002	1.81968	0.00341813	0.43278	-1.20829	0.1384
miR-127	879.64	609.321	849.491	3061.08	1919.18	3184.71	1351.45	1147.41	183.166	779.484	2721.66	894.01	3.49161	1.80389	0.0355676	0.32848	-1.60612	0.0282685
miR-523	452.329	163.864	263.698	894.016	1114.15	763.619	530.929	119.952	66.606	293.297	923.927	239.162	3.15014	1.65541	0.00975667	0.258854	-1.94979	0.0229325
miR-X65	461.336	152.728	200.739	735.4	760.88	968.438	284.113	311.678	419.062	271.601	821.572	338.284	3.02493	1.5969	0.012103	0.411752	-1.28015	0.00940091
miR-X271	201.146	173.41	141.43	450.098	434.789	551.008	351.027	285.132	246.072	171.995	478.631	294.077	2.78282	1.47655	0.00561402	0.614412	-0.702721	0.018917
miR-224	431.314	254.547	309.321	1127.82	954.497	661.209	326.894	379.52	93.4334	331.727	914.508	266.616	2.75681	1.463	0.0370716	0.29154	-1.77823	0.0219099
mir-326x	139.101	268.865	317.533	627.253	673.696	620.023	290.694	175.012	166.515	241.833	640.324	210.74	2.64779	1.40479	0.0114776	0.329115	-1.60333	0.00346728
miR-X251	193.141	249.774	165.154	533.525	555.941	500.916	382.839	292.997	101.759	202.689	530.127	259.198	2.61547	1.38707	0.000863024	0.488936	-1.03228	0.0772588
miR-X194	514.374	380.229	300.196	948.604	1113.01	818.163	235.846	379.52	111.935	398.267	959.927	242.434	2.41026	1.26919	0.00768394	0.252554	-1.98533	0.00348574
miR-154	1416.03	1754.78	2053.01	5050.98	3773.83	3341.67	1938.33	1266.38	1258.11	1741.27	4055.49	1487.61	2.32904	1.21973	0.033975	0.366813	-1.44688	0.0236355
miR-492	2590.89	5663.66	8597.11	12879.8	14490.7	9400.52	6268.03	4517.86	20432.3	5617.22	12257	10406.1	2.18204	1.12568	0.0454597	0.848989	-0.236182	0.75389
miR-X202	2061.5	1594.1	1637.85	945.514	814.096	571.044	932.416	172.062	904.731	1764.48	776.885	669.736	0.440291	-1.18347	0.0075162	0.862079	-0.214107	0.72224
mir-142	3416.49	2971.83	4297.64	1265.84	615.95	2081.58	957.646	364.772	899.18	3561.99	1321.12	740.533	0.370895	-1.43092	0.017904	0.560533	-0.83513	0.306398
miR-34	621.452	828.867	766.458	239.983	217.394	310.568	133.829	119.952	13.8762	738.926	255.982	89.2191	0.346424	-1.52939	0.00705845	0.348537	-1.52062	0.0275309
miR-33	7224.26	5270.71	7795.06	1954.89	782.393	1316.85	628.558	1907.43	474.567	6763.34	1351.38	1003.52	0.199809	-2.32331	0.00963155	0.74259	-0.429362	0.575014
miR-X177	7348.35	8765.95	6470.19	698.321	1767.46	870.481	4978.01	1888.75	2139.72	7528.16	1112.09	3002.16	0.147724	-2.75903	0.00363774	2.69957	1.43273	0.188676
miR-199	1727.26	2057.05	2640.63	354.31	383.837	128.012	1082.7	216.307	190.567	2141.65	288.72	496.524	0.134812	-2.89098	0.0140569	1.71975	0.782196	0.556725
mir-21x	4329.15	3530.24	4884.35	570.604	594.437	161.406	842.465	1082.52	531.923	4247.91	442.149	818.968	0.104086	-3.26415	0.00554099	1.85224	0.889274	0.151972
cand-502	88213.2	72090.8	61797.5	1410.03	931.851	308.342	489.244	859.328	871.428	74033.8	883.408	740	0.0119325	-6.38896	0.0107618	0.837665	-0.255555	0.707697
cand-209	34186.9	28879.9	23675.3	513.956	33.9679	41.1864	109.696	13.765	240.522	28914	196.37	121.327	0.00679151	-7.20205	0.0108188	0.617851	-0.694669	0.695291
miR-368	1358.99	1239.32	1460.83	4762.59	4710.21	2800.68	14437.1	5888.46	5242.44	1353.05	4091.16	8522.67	3.02366	1.5963	0.0500537	2.08319	1.0588	0.271105
miR-X217	478.348	252.956	257.311	797.198	1641.78	1342.45	1673.96	482.757	1177.63	329.538	1260.48	1111.45	3.82498	1.93545	0.0537134	0.881769	-0.181528	0.745166
miR-X173	1325.97	3126.15	2863.27	157.586	107.565	168.085	50.4602	36.3789	26.8274	2438.46	144.412	37.8888	0.0592225	-4.07771	0.0548453	0.262366	-1.93035	0.0194083
miR-199a	731.532	1853.42	892.376	3001.34	1770.86	3038.89	2767.63	709.879	694.737	1159.11	2603.7	1390.75	2.24629	1.16754	0.0584607	0.534144	-0.904699	0.220938
miR-X144	1280.93	1842.28	711.711	29.8692	1.13226	1.11315	3.29088	0	9.25083	1278.31	10.7049	4.18057	0.00837424	-6.89983	0.0602327	0.39053	-1.3565	0.57141
miR-425	312.227	359.547	492.723	668.452	1195.67	1220.01	318.118	338.225	173.916	388.166	1028.04	276.753	2.64846	1.40516	0.0604737	0.269204	-1.89323	0.0438981
unknown2	118.086	198.865	206.214	484.087	986.2	615.57	1399.72	637.122	105.459	174.388	695.286	714.101	3.987	1.9953	0.0694784	1.02706	0.0385218	0.966213
miR-367	255.186	198.865	131.393	857.967	1534.21	739.129	278.628	727.577	349.681	195.148	1043.77	451.962	5.34862	2.41917	0.0727322	0.433009	-1.20753	0.124271
miR-135	2979.17	2368.87	2439.89	8560.1	5561.67	11617.9	1500.64	745.275	3600.42	2595.98	8579.89	1948.78	3.30507	1.72468	0.0740761	0.227133	-2.13839	0.0443638
miR-X176	5291.85	3291.61	8306.04	462.457	1089.24	508.708	118.472	362.805	168.365	5629.83	686.8	216.547	0.121993	-3.03513	0.0743651	0.315299	-1.66521	0.132803
miR-X246	433.315	669.776	617.729	2339.07	4195.03	2048.19	636.237	975.347	1165.6	573.607	2860.76	925.729	4.98732	2.31827	0.0750189	0.323595	-1.62774	0.0957276
miR-323	1136.83	1789.78	1735.48	11694.3	6738.09	5426.59	4126.76	1690.14	2341.38	1554.03	7952.99	2719.43	5.11766	2.35548	0.0769139	0.341938	-1.54819	0.0969821
miR-519e	82.0597	112.955	96.7197	1078.38	1614.61	582.176	549.577	459.16	647.558	97.2448	1091.72	552.098	11.2265	3.48884	0.0791859	0.505714	-0.983606	0.208999
mir-485x	907.661	310.229	838.542	207.024	22.6452	72.3545	1926.26	11735.6	1147.1	685.477	100.675	4936.33	0.146868	-2.76741	0.0801562	49.0325	5.61567	0.291612
BHRF1-1	661.481	781.14	701.674	2646	1487.79	1601.82	1309.77	1111.03	755.793	714.765	1911.87	1058.86	2.67482	1.41944	0.0818236	0.553837	-0.852466	0.132674
miR-X127	20639	7265.72	11517.9	580.904	283.065	375.13	26.327	67.8417	207.219	13140.9	413.033	100.462	0.0314312	-4.99166	0.0840477	0.243231	-2.0396	0.0495491
miR-X107	2044.49	1700.69	1105.89	2507.98	2642.7	2060.43	1273.57	1209.35	2696.62	1617.02	2403.7	1726.51	1.4865	0.57192	0.0843046	0.718271	-0.477399	0.296484
miR-X219	144.105	181.364	227.2	306.932	619.347	434.127	213.907	149.448	101.759	184.223	453.469	155.038	2.46152	1.29955	0.0886054	0.341894	-1.54838	0.0677287
miR-26	2025.47	2507.28	3851.45	25295.1	9777.08	14667.9	19263.7	26586.1	18987.3	2794.74	16580	21612.4	5.93259	2.56866	0.0929196	1.30352	0.38241	0.403761
miR-X270	5605.08	14436	6528.58	542.795	647.654	481.993	229.265	218.273	106.385	8856.55	557.48	184.641	0.0629456	-3.98975	0.0975725	0.331206	-1.5942	0.00447217
miR-25	1693.23	701.594	624.116	2444.12	7690.32	6153.47	3701.14	3081.39	1977.83	1006.31	5429.31	2920.12	5.39524	2.43169	0.0985033	0.537844	-0.894741	0.24379
miR-371	704.513	679.321	239.974	1077.35	769.938	1565.08	399.293	77.6738	59.2053	541.269	1137.46	178.724	2.10146	1.07139	0.108285	0.157126	-2.67001	0.0361104
miR-369	655.477	1678.42	646.015	2198.99	2537.4	1304.61	1053.08	826.882	532.848	993.303	2013.67	804.27	2.02724	1.01952	0.112533	0.399406	-1.32407	0.0653116
miR-X98	2461.79	1605.23	583.968	142.136	72.4648	38.9601	70.2055	35.3956	35.1531	1550.33	84.5203	46.9181	0.0545176	-4.19713	0.113664	0.55511	-0.849155	0.343792
miR-X161	703.512	1113.64	1572.15	2743.85	1533.08	3613.27	1536.84	2256.47	1161.9	1129.77	2630.07	1651.74	2.32797	1.21907	0.116095	0.628022	-0.671114	0.246241
miR-19b	251.183	407.275	823.943	954.784	860.519	986.248	2550.43	3060.74	321.004	494.133	933.85	1977.39	1.88988	0.918291	0.117599	2.11746	1.08234	0.340505
miR-143	948.69	469.32	363.155	351.22	101.904	3.33944	88.8538	19.6642	5.5505	593.722	152.154	38.0228	0.256272	-1.96425	0.118093	0.249896	-2.0006	0.386007
miR-370	158.115	200.455	478.124	1650.02	781.261	692.377	376.257	1128.73	145.238	278.898	1041.22	550.074	3.73333	1.90046	0.118825	0.528299	-0.920573	0.313198
miR-378	678.494	1296.6	2745.56	4788.34	2309.81	3164.68	3677.01	2080.48	1377.45	1573.55	3420.94	2378.31	2.17403	1.12037	0.12592	0.695221	-0.524456	0.354328
miR-192	4191.05	5308.89	4784.89	3544.13	4559.62	2968.76	1588.4	2684.17	2260.9	4761.61	3690.84	2177.82	0.775124	-0.367501	0.140224	0.590062	-0.761061	0.0626779
miR-342	485.353	863.868	573.019	940.364	4116.9	3385.08	1472.12	865.227	2555.08	640.747	2814.12	1630.81	4.39193	2.13486	0.150157	0.57951	-0.787094	0.353594
miR-X223	466.339	245.001	468.999	415.079	904.677	840.426	1496.25	1044.17	1043.49	393.447	720.061	1194.64	1.83014	0.87195	0.1551	1.65908	0.730385	0.0922023
miR-337	3065.23	4311.38	5483.83	4967.55	6166.3	6142.34	11078.2	6662.25	7493.17	4286.81	5758.73	8411.21	1.34336	0.425845	0.159231	1.4606	0.546562	0.182258
miR-X159	179.13	1018.19	392.354	939.334	904.677	1966.93	380.645	2087.36	433.864	529.89	1270.31	967.29	2.39732	1.26142	0.167132	0.761457	-0.393165	0.674245
miR-527	976.711	598.185	1855.01	1246.27	2421.91	2796.22	1804.5	1845.49	2845.55	1143.3	2154.8	2165.18	1.88472	0.914347	0.169087	1.00482	0.00693415	0.986602
miR-X86	373.272	222.728	121.356	860.027	370.25	424.109	119.569	293.98	174.841	239.119	551.462	196.13	2.30623	1.20553	0.170913	0.355655	-1.49145	0.138515
miR-X182	348.253	887.731	723.573	1248.33	1519.5	692.377	1055.28	927.169	477.343	653.186	1153.4	819.929	1.76581	0.820327	0.172144	0.710881	-0.492321	0.334338
miR-296	325.237	106.591	284.684	1226.7	860.519	3619.95	548.48	1681.29	576.327	238.838	1902.39	935.367	7.9652	2.99371	0.193792	0.49168	-1.02421	0.387262
miR-518a	1445.05	1275.91	1479.99	3121.84	1675.75	1941.33	663.661	340.191	3121.23	1400.32	2246.31	1375.03	1.60414	0.681798	0.195217	0.612128	-0.708095	0.441958
miR-26b	760.554	973.641	739.085	3666.7	732.573	3047.8	2956.31	1159.21	2082.36	824.426	2482.36	2065.96	3.01101	1.59025	0.20375	0.832257	-0.264899	0.712154
miR-125a	3869.82	1993.42	1938.04	3122.87	5534.5	3568.75	3035.29	1274.24	2539.35	2600.43	4075.37	2282.96	1.56719	0.648184	0.206766	0.560185	-0.836026	0.127285
mir-34cx	695.506	859.095	2586.8	177.155	193.617	463.069	112.987	486.69	462.541	1380.47	277.947	354.073	0.201343	-2.31227	0.207769	1.27389	0.349236	0.644907
miR-380	405.295	937.05	870.478	400.659	478.947	419.656	378.451	292.997	546.724	737.607	433.087	406.057	0.587152	-0.768195	0.208364	0.937588	-0.0929741	0.757572
mir-183x	545.397	2060.24	2178.93	1776.7	11113.1	6336.03	1203.37	2543.57	5444.11	1594.86	6408.63	3063.68	4.01831	2.00659	0.212781	0.478056	-1.06475	0.346841
miR-X118	29.0211	1307.73	711.711	1135.03	1605.55	1124.28	1339.39	1097.26	528.222	682.822	1288.28	988.292	1.88671	0.91587	0.238368	0.767138	-0.382442	0.364818
miR-505	222.162	350.002	417.902	787.929	1490.06	320.586	533.123	830.814	610.555	330.022	866.19	658.164	2.62465	1.39212	0.253502	0.759837	-0.396237	0.607382
miR-423	3779.75	770.004	759.159	184.365	137.004	215.95	200.744	137.65	52.7297	1769.64	179.106	130.374	0.101211	-3.30457	0.254314	0.727916	-0.458156	0.388893
mir-204x	153.111	211.592	136.868	153.466	455.169	297.21	639.528	462.11	543.949	167.19	301.948	548.529	1.80602	0.852811	0.258727	1.81663	0.861265	0.0863158
miR-27b	1556.13	2142.96	2873.31	2927.18	9285.68	3658.91	2744.59	2727.43	1245.16	2190.8	5290.59	2239.06	2.41491	1.27197	0.260639	0.423216	-1.24053	0.265191
miR-345	2317.69	622.048	595.83	2501.8	2216.97	1474.92	23652.7	12575.3	2806.7	1178.52	2064.56	13011.5	1.75182	0.808858	0.262339	6.30232	2.65588	0.210439
miR-X39	267.194	504.321	240.887	339.891	1068.86	561.026	776.648	167.146	74.9317	337.467	656.591	339.575	1.94564	0.960246	0.275026	0.51718	-0.951263	0.361919
cand-853	204.149	459.775	111.319	347.101	373.646	519.839	128.344	178.945	5.5505	258.414	413.529	104.28	1.60026	0.678303	0.277732	0.252171	-1.98753	0.0142332
miR-X156	4473.26	1360.23	7670.06	1784.94	1400.61	2301.99	706.442	248.753	709.538	4501.18	1829.18	554.911	0.406377	-1.29911	0.27897	0.303366	-1.72087	0.0211372
miR-134	5250.82	17943.9	5893.52	2250.49	6325.95	2605.88	2464.87	4598.48	6112.95	9696.09	3727.44	4392.1	0.384427	-1.37922	0.282612	1.17832	0.236727	0.71318
miR-453	1300.95	1498.64	2074.91	5451.64	3171.47	1373.62	2628.32	3509.08	4005.61	1624.83	3332.24	3381	2.05082	1.0362	0.283097	1.01463	0.0209577	0.971754
cand-142	3005.19	5600.03	7264.93	5478.42	2341.52	1762.11	2141.27	811.15	902.881	5290.05	3194.02	1285.1	0.603778	-0.727909	0.283888	0.402346	-1.31349	0.234674
miR-381	2489.81	1430.23	1010.99	1383.25	600.099	1018.53	664.758	2755.94	191.492	1643.68	1000.63	1204.06	0.608772	-0.716026	0.284894	1.20331	0.267009	0.824212
miR-X151	10333.5	1344.32	1338.56	158.616	29.4388	66.7888	234.749	27.5299	76.7819	4338.8	84.9478	113.02	0.0195786	-5.67458	0.291641	1.33047	0.411936	0.725116
miR-X256	425.31	488.411	841.279	1766.4	3580.21	332.831	798.587	1183.79	644.783	585	1893.15	875.719	3.23615	1.69428	0.297606	0.462573	-1.11225	0.392274
miR-X130	956.696	575.912	307.496	983.623	1174.16	585.515	1125.48	339.208	30.5277	613.368	914.431	498.406	1.49084	0.576122	0.305233	0.545044	-0.875554	0.340652
miR-X145	2324.69	1525.69	1667.05	1507.88	3844.03	2887.5	1690.42	5377.19	9001.05	1839.14	2746.47	5356.22	1.49334	0.578545	0.312481	1.95022	0.963637	0.34225
miR-X167	964.702	1162.96	1386.92	711.711	2534	3111.24	3072.59	2830.67	710.464	1171.53	2118.99	2204.57	1.80874	0.854981	0.319555	1.04039	0.057125	0.938491
miR-X230	441.321	1123.19	1803	1206.1	4840.42	1719.81	1733.2	1149.38	2300.68	1122.5	2588.78	1727.75	2.30625	1.20555	0.325913	0.667401	-0.583375	0.532686
mir-29cx	1506.1	3204.11	2666.18	3682.15	2442.29	3355.02	1426.05	2385.27	4197.1	2458.79	3159.82	2669.47	1.28511	0.361892	0.328652	0.844818	-0.243287	0.623737
miR-new208	772.562	515.457	896.939	1928.11	1124.34	606.665	600.037	1477.77	951.91	728.319	1219.7	1009.91	1.67468	0.743887	0.328959	0.827993	-0.27231	0.676219
miR-X123	4999.64	2448.42	10197.5	7166.54	9452.12	9765.64	29738.6	36658.1	43437.3	5881.87	8794.77	36611.3	1.49523	0.580371	0.330405	4.16285	2.05757	0.0163982
miR-30c	279.203	257.728	750.034	157.586	1321.35	3290.46	535.317	563.381	585.577	428.989	1589.8	561.425	3.70592	1.88983	0.331294	0.353142	-1.50168	0.37753
miR-X175	4707.43	657.048	2277.48	1119.58	990.729	1063.06	1120	556.498	1070.32	2547.32	1057.79	915.605	0.415256	-1.26793	0.333122	0.865585	-0.208253	0.514807
miR-X227	356.259	750.913	534.696	740.55	733.706	3078.96	980.682	889.807	301.577	547.289	1517.74	724.022	2.77319	1.47155	0.339332	0.47704	-1.06782	0.418408
mir-188x	4970.62	5747.98	8280.49	7129.47	2178.47	3937.2	23144.8	10833	9101.89	6333.03	4415.05	14359.9	0.697146	-0.520467	0.344226	3.25249	1.70154	0.143272
miR-X269	132.096	335.683	240.887	330.621	1707.45	339.51	414.651	406.067	522.672	236.222	792.527	447.796	3.35501	1.74632	0.347722	0.565024	-0.823617	0.530068
miR-422a	845.615	1360.23	780.145	1544.96	765.409	2455.6	782.133	1045.15	308.978	995.331	1588.66	712.088	1.59611	0.674558	0.350828	0.448233	-1.15768	0.207281
miR-23b	391.285	531.366	457.138	1279.23	478.947	540.989	336.767	187.794	312.678	459.929	766.387	279.079	1.66631	0.73666	0.355169	0.364149	-1.4574	0.195297
miR-X239	1756.28	297.501	567.544	847.667	1296.44	2839.64	2684.26	2361.68	6766.05	873.775	1661.25	3937.33	1.90123	0.926934	0.358378	2.3701	1.24495	0.245605
miR-X250	2994.18	671.367	576.669	2152.64	3207.7	1784.37	1519.29	386.402	1094.37	1414.07	2381.57	1000.02	1.68419	0.752058	0.358631	0.4199	-1.25188	0.0664092
miR-X185	831.605	680.912	1097.68	277.062	1074.52	404.072	534.22	444.412	285.851	870.065	585.217	421.494	0.672613	-0.572152	0.379557	0.720235	-0.473459	0.5819
terc	19982.5	25371.9	19019.1	21558.3	15646.7	19839.6	23646.1	19624.9	23240.9	21457.9	19014.9	22170.6	0.88615	-0.174377	0.408441	1.16596	0.221519	0.226272
miR-X179	1203.88	505.911	303.846	394.479	618.215	164.746	841.368	258.585	49.9545	671.211	392.48	383.303	0.584734	-0.774148	0.427366	0.976617	-0.0341352	0.975
miR-382	3210.34	2074.55	6542.27	11676.8	2607.6	4972.43	3501.5	3465.82	1597.62	3942.39	6418.94	2854.98	1.62819	0.703266	0.474962	0.444774	-1.16885	0.31874
miR-181c	1104.8	1789.78	974.497	1118.55	563.866	1366.94	865.502	190.743	259.948	1289.69	1016.45	438.731	0.788135	-0.343485	0.475019	0.431629	-1.21214	0.145894
miR-31	1118.81	338.865	154.204	342.981	742.764	1673.06	761.29	584.028	469.017	537.295	919.601	604.778	1.71154	0.775295	0.484161	0.657653	-0.604602	0.510449
cand-350	466.339	354.774	398.741	207.024	473.285	367.338	255.592	164.196	304.352	406.618	349.216	241.38	0.85883	-0.219555	0.548361	0.691206	-0.532813	0.304984
miR-105	430.313	353.183	560.244	582.964	315.901	185.895	471.693	307.745	106.385	447.914	361.587	295.274	0.807269	-0.308878	0.558609	0.816607	-0.292287	0.695657
miR-138	742.54	633.185	1283.82	1052.63	272.875	761.392	266.561	94.3884	185.017	886.514	695.633	181.989	0.784683	-0.349818	0.564198	0.261616	-1.93448	0.147011
miR-X268	505.368	653.867	698.024	397.569	772.202	431.901	261.077	165.18	361.707	619.086	533.891	262.655	0.862385	-0.213596	0.568855	0.491963	-1.02338	0.137376
miR-19a	1035.75	1037.28	511.885	534.555	603.495	1069.73	274.24	326.427	37.0033	861.639	735.928	212.557	0.854103	-0.227518	0.63166	0.288828	-1.79172	0.0695989
miR-22	424.309	235.456	139.605	38.109	260.42	942.835	1109.03	400.167	2152.67	266.456	413.788	1220.62	1.55293	0.634993	0.649118	2.94987	1.56065	0.254972
miR-X165	408.297	445.457	432.501	152.436	661.241	258.25	166.738	298.897	185.942	428.752	357.309	217.192	0.83337	-0.262971	0.690432	0.607855	-0.718201	0.464493
miR-140	9013.56	5009.8	20937.1	15414.6	12389.2	13149.6	6858.19	6318.12	23945.8	11653.5	13651.1	12374	1.17142	0.228259	0.719	0.906448	-0.141704	0.84682
mir-141x	189.138	194.092	6052.28	701.411	2613.26	740.243	161.253	784.603	485.668	2145.17	1351.64	477.175	0.630084	-0.666384	0.730587	0.353035	-1.50212	0.298213
miR-X169	1060.77	389.775	652.402	319.291	2394.73	239.327	24.1331	632.206	1135.08	700.983	984.45	597.138	1.40439	0.489939	0.731472	0.60657	-0.721253	0.653993
miR-511	3866.81	1374.55	975.409	1853.95	2168.28	1365.83	427.814	697.098	813.148	2072.26	1796.02	646.02	0.866697	-0.2064	0.792423	0.359695	-1.47515	0.0229243
mir-155x	2019.47	857.504	4517.54	959.934	1938.43	3432.94	654.885	1407.96	3203.56	2464.84	2110.44	1755.47	0.856217	-0.223951	0.800129	0.831804	-0.265685	0.750845
miR-520e	499.363	426.366	364.068	649.912	152.855	624.475	577.001	6003.49	855.702	429.932	475.748	2478.73	1.10656	0.146087	0.806336	5.21018	2.38133	0.373911
miR-X260	3968.89	2658.42	5840.59	5065.4	2879.34	3727.93	2766.53	6155.89	2058.31	4155.97	3890.89	3660.25	0.936218	-0.0950842	0.826134	0.940722	-0.0881602	0.881081
mir-27ax	215.157	13045.5	3857.84	1287.46	3797.61	9404.98	889.635	1514.15	3407.08	5706.17	4830.02	1936.95	0.846455	-0.240495	0.857071	0.401024	-1.31824	0.352051
mir-126x	145.106	18131.7	2480.95	2515.19	7883.94	11453.2	723.994	22061.3	22834.7	6919.24	7284.1	15206.7	1.05273	0.074136	0.957112	2.08765	1.06188	0.392246
miR-X248	724.527	502.73	1063	869.296	686.151	756.94	743.739	695.131	195.192	763.42	770.796	544.688	1.00966	0.0138703	0.96897	0.706656	-0.500919	0.325629
miR-377	3880.82	4211.16	2386.06	1730.35	6007.78	2887.5	847.95	633.189	1141.55	3492.68	3541.88	874.23	1.01409	0.0201806	0.974278	0.246827	-2.01843	0.170408

## Sheet: Supplementary table 2
	RNA sequencing reads (total read normalised)						average reads		miR-372 impact mRNA level
GeneSymbol	siCtrlA	siCtrlB	siCtrlC	miR-372A	miR-372B	miR-372C	average siCtrl	average miR-372	miR-372/siCtrl (log2)	p.value
CYBRD1	1538.77	1429.01	1392.8	197.047	201.937	192.044	1453.53	197.009	-2.88322	0.00116798
PCDHGC4	12.8735	14.3981	12.3148	2.16535	3.40343	1.62749	13.1955	2.39876	-2.45968	0.000221503
TGFBR2	2731.46	2807.62	2738.81	546.752	520.724	578.573	2759.3	548.683	-2.33026	8.19776e-07
NPY4R	21.9607	29.996	18.4722	4.33071	3.40343	7.32371	23.4763	5.01928	-2.22565	0.0228182
CFD	10.6017	14.3981	18.4722	4.33071	3.40343	1.62749	14.4907	3.12054	-2.21526	0.0271976
RASL10A	28.0189	25.1966	27.0926	4.33071	9.0758	4.88247	26.7694	6.09633	-2.13457	0.00100693
FOXF2	19.6889	20.3973	16.0092	5.41338	1.13448	6.50997	18.6985	4.35261	-2.10297	0.00285727
CROT	1000.35	1017.46	956.861	215.453	237.105	256.33	991.558	236.296	-2.0691	1.59161e-05
LPCAT2	1053.36	1063.06	908.833	242.52	248.45	242.496	1008.42	244.489	-2.04425	0.00418596
ARHGAP30	12.1163	16.7978	12.3148	1.08268	5.67238	3.25498	13.7429	3.33668	-2.04221	0.00714687
BARX2	31.8052	28.7961	35.7129	7.57874	10.2103	5.69622	32.1048	7.82841	-2.036	0.00109679
DNAH10OS	12.1163	19.1974	17.2407	6.49606	2.26895	3.25498	16.1848	4.00666	-2.01417	0.0127845
CLCN4	28.0189	32.3957	27.0926	6.49606	9.0758	6.50997	29.169	7.36061	-1.98654	0.00125901
TENM2	294.577	279.563	263.537	81.2008	77.1443	53.7072	279.225	70.6841	-1.98197	7.42877e-05
AHRR	59.0668	61.1918	86.2037	23.8189	14.7482	17.0887	68.8208	18.5519	-1.89128	0.0209459
NTN4	442.244	490.734	470.426	140.748	120.254	122.062	467.801	127.688	-1.87327	0.000302314
CD300LD	6.05814	7.19904	8.62037	2.16535	2.26895	1.62749	7.29251	2.0206	-1.85163	0.0142899
KCTD4	31.8052	19.1974	22.1667	8.66141	6.80685	4.88247	24.3898	6.78358	-1.84616	0.0353602
VNN1	12.8735	21.5971	12.3148	4.33071	2.26895	6.50997	15.5952	4.36987	-1.83543	0.0492895
MFAP5	184.016	217.171	156.398	44.3898	49.9169	63.4722	185.862	52.5929	-1.82129	0.0109375
ST8SIA1	25.7471	27.5963	18.4722	8.66141	6.80685	4.88247	23.9385	6.78358	-1.81922	0.0153863
RAB32	558.106	529.129	529.537	149.409	139.54	171.7	538.924	153.55	-1.81137	8.98992e-06
LONRF2	130.25	109.185	116.991	40.059	36.3032	25.2261	118.809	33.8628	-1.81087	0.000593661
COL15A1	10.6017	14.3981	11.0833	3.24803	2.26895	4.88247	12.0277	3.46649	-1.79482	0.00627827
RGPD5	62.8532	83.9888	56.6481	17.3228	19.2861	22.7849	67.83	19.7979	-1.77657	0.0249422
SLC4A8	700.472	679.109	656.379	185.138	192.861	217.27	678.653	198.423	-1.7741	1.36703e-05
MICA	923.866	977.869	1018.43	317.224	292.695	257.957	973.39	289.292	-1.75049	0.000107064
GDF11	524.786	560.325	576.333	175.394	169.037	154.612	553.815	166.347	-1.7352	0.000386015
KCNB1	580.067	549.526	466.731	156.988	171.306	153.798	532.108	160.697	-1.72737	0.0070646
GPIHBP1	7.57267	10.7986	12.3148	3.24803	4.5379	1.62749	10.2287	3.13781	-1.70479	0.0186897
SDC1	403.623	441.541	507.37	152.657	173.575	88.6983	450.845	138.31	-1.70472	0.00157139
RTN4RL2	5.30087	5.9992	4.92592	1.08268	2.26895	1.62749	5.40866	1.65971	-1.70434	0.00132842
EFR3B	80.2703	91.1878	87.4351	29.2323	30.6308	21.1574	86.2977	27.0068	-1.676	0.000175626
IGFN1	44.6788	67.191	67.7314	19.4882	18.1516	19.5299	59.8671	19.0566	-1.65147	0.0325486
ANKRD52	3959.75	4038.66	4094.67	1369.59	1515.66	982.191	4031.03	1289.15	-1.64473	0.00212618
TSEN34	449.059	508.732	618.203	197.047	221.223	90.3258	525.332	169.532	-1.63167	0.00572141
PRKAA1	5584.09	5398.08	5127.89	1634.84	1644.99	1974.96	5370.02	1751.6	-1.61626	3.86289e-05
GIPR	49.2224	53.9928	68.9629	22.7362	18.1516	15.4612	57.3927	18.783	-1.61144	0.0145807
LCA5L	19.6889	16.7978	25.8611	7.57874	5.67238	7.32371	20.7826	6.85828	-1.59946	0.0299396
ACO1	780.742	763.098	769.675	253.346	254.122	264.467	771.172	257.312	-1.58353	5.63284e-07
KDM1B	648.978	632.315	681.009	204.626	211.012	239.241	654.101	218.293	-1.58325	3.17851e-05
TBC1D2	112.833	146.38	166.25	60.6299	52.1859	30.1086	141.821	47.6415	-1.57378	0.0114369
RASD2	45.436	33.5955	41.8703	11.9094	23.824	4.88247	40.3006	13.5386	-1.57372	0.0209358
KNDC1	22.718	22.797	33.25	10.8268	12.4792	3.25498	26.255	8.85366	-1.56825	0.0195646
DAZAP2	7765.02	8060.52	7748.48	2772.74	2627.44	2586.9	7858.01	2662.36	-1.56146	1.68294e-05
SCN1B	42.407	33.5955	59.1111	14.0748	26.0929	5.69622	45.0378	15.288	-1.55874	0.0381724
GSTM3	35.5916	39.5947	33.25	17.3228	5.67238	13.8337	36.1454	12.2763	-1.55794	0.00835691
SNCB	33.3198	34.7953	38.1759	16.2402	15.8827	4.06873	35.4303	12.0638	-1.5543	0.0186272
RHBDL3	12.8735	11.9984	7.38888	4.33071	3.40343	3.25498	10.7536	3.66304	-1.55371	0.0482959
SOWAHD	15.9026	16.7978	22.1667	6.49606	9.0758	3.25498	18.289	6.27561	-1.54315	0.0101454
SEC23A	5503.82	5455.67	5269.51	1730.12	1837.85	2044.94	5409.66	1870.97	-1.53175	1.2357e-05
MYLK	861.77	851.886	854.648	289.075	311.981	287.252	856.101	296.103	-1.53168	3.57476e-05
CACNG4	36.3488	43.1942	43.1018	14.0748	22.6895	5.69622	40.8816	14.1535	-1.53029	0.0183717
PRRT2	33.3198	31.1958	52.9537	19.4882	18.1516	3.25498	39.1564	13.6316	-1.52229	0.0461994
RAB22A	2695.87	2344.49	2237.6	855.315	830.436	920.347	2425.99	868.699	-1.48164	0.00624142
PIK3IP1	37.8634	35.9952	48.0277	17.3228	15.8827	10.5787	40.6288	14.5947	-1.47705	0.00799633
ATF6B	626.26	844.687	976.564	326.968	386.856	170.887	815.837	294.904	-1.46804	0.0180129
BRI3BP	622.474	561.525	529.537	204.626	196.264	222.153	571.178	207.681	-1.45957	0.00336551
CASC1	15.9026	11.9984	11.0833	5.41338	2.26895	6.50997	12.9948	4.73077	-1.45779	0.0139034
SNED1	83.2994	65.9912	93.5925	32.4803	35.1687	21.1574	80.961	29.6021	-1.45153	0.010596
HLA-DPA1	12.1163	21.5971	14.7778	5.41338	9.0758	3.25498	16.1637	5.91472	-1.45038	0.0468812
CHURC1	1061.69	992.267	964.249	326.968	372.108	406.059	1006.07	368.378	-1.44947	9.46832e-05
C1orf226	15.1453	25.1966	18.4722	11.9094	5.67238	4.06873	19.6047	7.21685	-1.44176	0.0331438
NIPSNAP3B	24.9898	20.3973	23.3981	8.66141	10.2103	6.50997	22.9284	8.46055	-1.43831	0.001354
CNN1	40.8924	49.1934	64.037	20.5709	24.9585	11.3924	51.3743	18.9739	-1.43703	0.0222475
ZNF25	115.105	89.988	121.917	29.2323	37.4377	54.521	109.003	40.397	-1.43205	0.00601828
WNT9A	69.6686	73.1902	100.981	42.2244	36.3032	12.2062	81.2801	30.2446	-1.42622	0.0196473
LCOR	933.71	731.902	697.018	253.346	297.232	332.008	787.543	294.196	-1.42058	0.0150976
TNFRSF25	45.436	40.7945	57.8796	23.8189	20.4206	9.76495	48.0367	18.0015	-1.41602	0.0114153
BCL2A1	90.872	83.9888	78.8148	23.8189	34.0343	37.4323	84.5585	31.7618	-1.41266	0.000680543
P4HA3	33.3198	33.5955	40.6389	16.2402	11.3448	13.0199	35.8514	13.5349	-1.40534	0.00295796
PAM16	12.8735	13.1982	17.2407	7.57874	5.67238	3.25498	14.4375	5.50203	-1.39178	0.00926569
FYCO1	1038.21	983.868	1123.11	409.252	458.328	332.822	1048.4	400.134	-1.38963	0.000304857
ZNF385A	118.891	135.582	193.342	69.2913	81.6822	21.9711	149.272	57.6482	-1.37259	0.0362711
IL16	9.84447	8.39888	7.38888	3.24803	3.40343	3.25498	8.54408	3.30215	-1.37152	0.017578
CCDC173	3.02907	4.79936	4.92592	1.08268	2.26895	1.62749	4.25145	1.65971	-1.35703	0.0318457
DNAH10	184.773	219.571	213.046	82.2834	88.4891	70.7959	205.797	80.5228	-1.35375	0.0021304
RAB26	9.84447	10.7986	11.0833	4.33071	5.67238	2.44124	10.5755	4.14811	-1.35019	0.011594
HMSD	37.8634	27.5963	25.8611	9.74409	14.7482	11.3924	30.4403	11.9616	-1.34757	0.0262422
NFE2	9.0872	14.3981	14.7778	6.49606	4.5379	4.06873	12.7543	5.03423	-1.34115	0.0376917
EID2B	38.6206	46.7937	48.0277	12.9921	17.0171	22.7849	44.4807	17.598	-1.33776	0.00280546
RHOV	116.619	141.581	150.241	54.1338	63.5306	43.9423	136.147	53.8689	-1.33764	0.00486509
CFL2	7151.63	6830.69	6321.19	2646.06	2494.71	2934.37	6767.84	2691.71	-1.33017	0.000599689
HFE	673.21	631.116	717.953	270.669	281.35	253.889	674.093	268.636	-1.3273	0.00185072
MBD2	1101.07	1057.06	1004.89	443.898	381.184	436.981	1054.34	420.688	-1.32552	0.000101585
LATS2	896.604	928.676	860.805	335.63	378.915	357.234	895.362	357.26	-1.3255	7.40918e-05
MFSD6	41.6497	41.9944	30.787	11.9094	10.2103	23.5986	38.1437	15.2394	-1.32363	0.0154298
TPBGL	40.1352	39.5947	54.1852	12.9921	28.3619	12.2062	44.6383	17.8534	-1.32208	0.0199277
TMTC2	19.6889	21.5971	28.3241	10.8268	5.67238	11.3924	23.2034	9.2972	-1.31947	0.0154892
CATSPER2	40.1352	32.3957	35.7129	9.74409	15.8827	17.9024	36.0813	14.5097	-1.31423	0.00298631
OLFML2A	306.693	286.762	289.398	124.508	132.734	98.4632	294.284	118.568	-1.31149	0.000421859
VDR	1245.7	1358.22	1320.15	581.397	540.01	462.208	1308.02	527.872	-1.30913	8.62758e-05
HEG1	655.036	597.52	632.981	259.842	242.778	263.654	628.512	255.425	-1.29904	0.000613831
KIAA1715	1337.33	1196.24	1108.33	511.023	460.597	512.66	1213.97	494.76	-1.29493	0.00584519
PTPRE	125.706	98.3868	119.454	44.3898	47.648	48.011	114.516	46.6829	-1.29458	0.0132159
PLEKHA2	1470.61	1414.61	1435.91	568.405	591.062	602.172	1440.38	587.213	-1.29449	1.03763e-05
HIP1	946.584	937.075	961.786	378.937	394.797	386.529	948.482	386.754	-1.2942	2.16816e-06
FITM2	461.933	436.742	390.379	158.071	174.709	194.485	429.685	175.755	-1.28971	0.00181958
GFPT2	527.815	579.522	608.351	258.76	230.298	213.201	571.896	234.087	-1.28871	0.000860572
SLC40A1	78.7558	68.3909	82.5092	25.9842	29.4964	39.0598	76.5519	31.5135	-1.28047	0.00147248
CUX1	3687.13	3077.59	3262.19	1332.78	1559.9	1246.66	3342.3	1379.78	-1.27641	0.00235608
AHNAK	23648.7	18908.3	15615.2	7291.83	8362.22	8381.58	19390.7	8011.88	-1.27515	0.0368226
ZFP1	352.129	401.946	328.805	145.079	153.154	152.17	360.96	150.134	-1.26559	0.00954366
36219	51.4942	59.992	45.5648	21.6535	20.4206	23.5986	52.3503	21.8909	-1.25787	0.0149104
C8orf48	22.718	27.5963	38.1759	7.57874	12.4792	17.0887	29.4967	12.3822	-1.25229	0.0430293
ZNF367	680.783	680.309	678.546	270.669	290.426	301.086	679.879	287.394	-1.24225	0.000481569
AMPD3	341.527	413.945	408.852	194.882	155.423	143.219	388.108	164.508	-1.2383	0.00233835
KCTD19	29.5334	34.7953	46.7963	15.1575	18.1516	13.8337	37.0417	15.7143	-1.23708	0.0457446
AHNAK2	1400.94	1298.23	1334.93	583.563	654.592	485.806	1344.7	574.654	-1.22652	0.000524339
APPBP2	2820.82	2751.23	2717.88	1141.14	1042.58	1359.77	2763.31	1181.16	-1.22619	0.00163677
WNT6	18.9317	26.3965	30.787	9.74409	14.7482	8.13746	25.3717	10.8766	-1.222	0.0324379
C7orf60	1229.8	1210.64	1120.65	477.46	446.983	606.241	1187.03	510.228	-1.21814	0.000633028
NPTXR	401.352	425.943	455.648	197.047	220.088	135.082	427.647	184.072	-1.21615	0.00257742
CDK15	524.786	485.935	476.583	213.287	209.878	218.084	495.768	213.75	-1.21374	0.00220919
ARHGEF3	623.988	637.115	603.426	244.685	247.316	314.106	621.509	268.702	-1.20977	0.00123302
ANKRD34B	36.3488	56.3925	46.7963	16.2402	19.2861	25.2261	46.5125	20.2508	-1.19964	0.029475
MT-ATP8	474.049	353.953	450.722	182.972	150.885	222.966	426.241	185.608	-1.19941	0.00926898
CLEC11A	214.307	203.973	219.204	115.846	107.775	54.521	212.494	92.7142	-1.19656	0.0203171
ITGAM	38.6206	33.5955	36.9444	18.4055	17.0171	12.2062	36.3868	15.8763	-1.19654	0.00128329
PRAF2	152.968	160.778	167.481	66.0433	72.6064	71.6096	160.409	70.0864	-1.19455	0.000371732
PYROXD2	72.6976	85.1886	93.5925	51.9685	35.1687	22.7849	83.8263	36.6407	-1.19396	0.0131993
PLCE1	472.535	433.142	380.528	179.724	170.171	212.388	428.735	187.428	-1.19375	0.00449605
FCGR2A	43.1642	37.195	44.3333	16.2402	18.1516	20.3436	41.5642	18.2451	-1.18783	0.00242196
RASSF2	264.286	188.375	238.907	96.3582	96.4304	111.483	230.523	101.424	-1.18451	0.0240001
NFATC2	346.071	287.961	283.241	155.905	130.465	117.993	305.758	134.788	-1.1817	0.00446429
DNAH2	33.3198	26.3965	23.3981	10.8268	13.6137	12.2062	27.7048	12.2156	-1.18142	0.0272007
PADI2	177.958	172.777	198.268	97.4409	82.8167	61.8447	183.001	80.7008	-1.1812	0.00186543
LGI4	14.3881	13.1982	19.7037	7.57874	6.80685	6.50997	15.7633	6.96518	-1.17834	0.0449084
DYRK4	168.871	159.579	146.546	73.622	68.0685	69.1684	158.332	70.2863	-1.17164	0.00341417
TPH1	12.8735	9.59872	8.62037	3.24803	5.67238	4.88247	10.3642	4.60096	-1.1716	0.0274323
CHI3L2	37.8634	38.3949	35.7129	18.4055	15.8827	15.4612	37.3237	16.5831	-1.17038	7.9793e-05
ABCA3	59.0668	83.9888	92.3611	40.059	49.9169	14.6474	78.4722	34.8745	-1.17001	0.0398338
FAM101B	1344.91	1348.62	1434.68	689.665	627.365	530.562	1376.07	615.864	-1.15987	0.000423382
PHLPP2	1016.25	967.071	880.509	416.831	398.201	469.531	954.611	428.188	-1.15667	0.00120927
ZBTB5	759.539	848.287	815.24	371.358	369.839	346.656	807.689	362.618	-1.15535	0.00167164
NRP2	212.035	254.366	171.176	75.7874	121.389	89.512	212.526	95.5628	-1.15312	0.0217102
WSB2	3462.98	3496.33	3230.17	1459.45	1593.94	1551.81	3396.5	1535.07	-1.14575	0.000364786
IER3IP1	641.405	601.12	486.435	250.098	258.66	273.419	576.32	260.726	-1.14434	0.0191734
ATAD2	7084.23	6979.47	6473.89	3005.51	2888.37	3443.77	6845.86	3112.55	-1.13713	0.000132646
NFIB	1665.23	1437.41	1417.43	643.11	639.844	785.265	1506.69	689.406	-1.12796	0.00214745
ZBTB7A	191.589	191.974	195.805	116.929	93.027	55.3347	193.123	88.4303	-1.12691	0.0275249
SPTLC3	53.0087	45.5939	60.3426	19.4882	24.9585	28.4811	52.9817	24.3092	-1.12399	0.00790849
NDUFAF3	161.298	248.367	237.676	112.598	137.271	47.1973	215.78	99.0224	-1.12374	0.0383712
ODF2	1481.97	1644.98	1631.71	784.941	761.233	639.604	1586.22	728.593	-1.12241	0.000272933
SOGA1	1244.19	1246.63	1229.02	631.201	652.323	425.589	1239.95	569.704	-1.12199	0.0110911
C9orf9	129.493	131.982	151.472	72.5393	78.2788	39.0598	137.649	63.2926	-1.12088	0.0114751
B4GALNT4	42.407	53.9928	59.1111	25.9842	35.1687	10.5787	51.8369	23.9106	-1.11633	0.0387673
PPIP5K1	183.259	182.376	174.87	93.1102	88.4891	68.3546	180.168	83.318	-1.11264	0.00290202
C19orf55	189.317	208.772	246.296	118.012	115.716	64.2859	214.795	99.3381	-1.11254	0.00892561
DRAM1	435.429	429.543	418.703	197.047	183.785	213.201	427.892	198.011	-1.11166	0.000110365
PURG	14.3881	13.1982	9.85185	4.33071	5.67238	7.32371	12.4794	5.7756	-1.1115	0.0197371
CEACAM19	11.359	14.3981	13.5463	4.33071	9.0758	4.88247	13.1011	6.09633	-1.10368	0.0235411
CYP4V2	158.269	164.378	176.102	99.6063	63.5306	69.1684	166.25	77.4351	-1.10229	0.00671509
SCD5	514.942	555.526	573.87	286.909	260.929	218.084	548.112	255.308	-1.10224	0.000428001
AMDHD1	15.9026	10.7986	11.0833	4.33071	6.80685	6.50997	12.5948	5.88251	-1.09833	0.0382715
MT-ND5	22294.7	20463.3	24687.5	10015.8	9991.32	11515.3	22481.8	10507.5	-1.09734	0.00451878
MEGF9	487.68	439.141	490.129	228.445	197.399	236.8	472.317	220.881	-1.09648	0.000429968
GPR161	220.365	249.567	283.241	136.417	142.944	73.2371	251.057	117.533	-1.09495	0.01059
BDKRB2	19.6889	21.5971	27.0926	11.9094	7.94133	12.2062	22.7929	10.6857	-1.09291	0.0148734
CLIP3	161.298	139.181	134.231	75.7874	58.9927	69.1684	144.904	67.9828	-1.09185	0.00312806
USP46	1045.03	1017.46	934.694	478.543	415.218	520.797	999.062	471.519	-1.08326	0.000317764
MT-ATP6	22024.4	19276.6	23351.3	10398	9521.65	10621	21550.8	10180.2	-1.08197	0.00732717
MKRN1	2768.57	2805.22	2708.03	1265.65	1264.94	1387.44	2760.61	1306.01	-1.07982	2.19771e-05
LIN52	771.655	827.889	710.564	382.185	332.401	380.833	770.036	365.14	-1.07648	0.00203647
CACNB4	138.58	139.181	124.38	69.2913	64.6651	56.9622	134.047	63.6395	-1.07474	0.000474846
TNFAIP8L3	81.0276	53.9928	71.4259	33.563	29.4964	34.9911	68.8154	32.6835	-1.07417	0.0398825
PIGZ	28.0189	34.7953	38.1759	17.3228	19.2861	11.3924	33.6634	16.0004	-1.07307	0.011028
SLC16A2	162.812	200.373	157.63	87.6968	73.7409	86.2571	173.605	82.5649	-1.07221	0.0140934
RASGEF1A	211.278	260.365	264.768	138.583	113.448	98.4632	245.47	116.831	-1.07112	0.00515337
CPEB1	144.638	154.779	163.787	70.374	82.8167	68.3546	154.401	73.8484	-1.06405	0.000434671
CTNNA2	58.3096	50.3933	71.4259	27.0669	24.9585	34.1773	60.0429	28.7342	-1.06322	0.0219611
TNFRSF10D	332.44	313.158	354.666	162.402	138.406	178.21	333.422	159.673	-1.06223	0.000481222
NDRG4	24.2325	27.5963	24.6296	14.0748	13.6137	8.9512	25.4862	12.2132	-1.06127	0.00418008
PMEPA1	231.724	194.374	194.574	123.425	90.758	84.6296	206.891	99.6042	-1.05459	0.00344673
JAK1	4822.28	4759.76	4423.48	2305.02	2172.52	2276.05	4668.51	2251.2	-1.05227	0.00114849
CCDC110	25.7471	19.1974	25.8611	10.8268	13.6137	9.76495	23.6019	11.4018	-1.04964	0.0160114
TVP23B	736.064	712.705	742.583	348.622	326.729	385.716	730.45	353.689	-1.04631	0.000282372
SLC25A21-AS1	17.4171	13.1982	17.2407	6.49606	10.2103	6.50997	15.952	7.73877	-1.04356	0.0116582
NALCN	58.3096	73.1902	52.9537	22.7362	31.7653	34.9911	61.4845	29.8309	-1.04342	0.0170492
EDA	3.78634	5.9992	4.92592	3.24803	2.26895	1.62749	4.90382	2.38149	-1.04204	0.0377992
CDKL2	15.9026	15.5979	18.4722	7.57874	10.2103	6.50997	16.6576	8.09966	-1.04025	0.0043429
ADAMTS2	71.1831	69.5907	82.5092	35.7283	47.648	25.2261	74.4277	36.2008	-1.03982	0.0116518
MTMR4	1521.35	1472.2	1546.74	725.393	715.854	767.362	1513.43	736.203	-1.03965	1.97779e-05
AMOTL1	1285.08	1316.22	1232.71	571.653	650.054	643.673	1278.01	621.794	-1.03939	4.80407e-05
GNPDA2	1111.67	1167.44	1174.83	590.059	464	626.584	1151.31	560.214	-1.03923	0.00273359
SLC35D1	872.372	794.294	860.805	423.327	341.477	465.463	842.49	410.089	-1.03872	0.00113302
FAT4	1907.56	1613.78	1466.69	726.476	833.839	872.336	1662.68	810.884	-1.03594	0.0147973
RNF207	139.337	166.778	145.315	90.9449	71.4719	57.776	150.477	73.3976	-1.03573	0.00400682
ARHGEF17	470.263	603.519	716.722	307.48	399.335	167.632	596.835	291.482	-1.03392	0.0358585
RNASET2	16.6599	16.7978	22.1667	10.8268	9.0758	7.32371	18.5414	9.07543	-1.03071	0.0179737
FAM229B	48.4651	45.5939	60.3426	32.4803	18.1516	25.2261	51.4672	25.286	-1.02531	0.0131013
RGL1	102.988	129.583	94.824	58.4646	57.8582	44.756	109.132	53.6929	-1.02327	0.0210836
C3orf72	11.359	15.5979	16.0092	7.57874	7.94133	5.69622	14.3221	7.07209	-1.01803	0.024178
TMEM19	2221.06	2104.52	2014.7	1027.46	1002.88	1101	2113.43	1043.78	-1.01777	0.000611495
IL11RA	46.1933	46.7937	60.3426	20.5709	34.0343	21.1574	51.1099	25.2542	-1.01708	0.0154807
ST3GAL5	726.976	673.11	754.898	355.118	380.049	330.381	718.328	355.183	-1.01608	0.000636184
GLI2	52.2514	46.7937	51.7222	25.9842	28.3619	20.3436	50.2558	24.8966	-1.01334	0.00146908
MT-ND6	511.913	331.156	458.111	220.866	164.499	259.585	433.726	214.983	-1.01256	0.0361853
EPHA5	48.4651	38.3949	40.6389	20.5709	15.8827	26.8536	42.4996	21.1024	-1.01004	0.0083385
HAS3	77.2412	75.5899	52.9537	35.7283	28.3619	38.2461	68.5949	34.1121	-1.00782	0.0349931
ARHGEF4	143.123	152.38	193.342	81.2008	117.985	43.9423	162.949	81.0428	-1.00766	0.0408791
NEGR1	637.619	555.526	566.481	260.925	283.619	331.195	586.542	291.913	-1.0067	0.00107007
AGFG2	256.714	346.754	344.815	175.394	206.474	90.3258	316.094	157.398	-1.00594	0.0264858
SYTL4	153.725	176.376	160.092	71.4567	78.2788	94.3945	163.398	81.3767	-1.0057	0.00102127
RELA	689.87	785.895	917.453	428.74	504.841	258.771	797.739	397.451	-1.00514	0.015433
GPR56	575.523	767.897	858.342	400.59	500.304	196.113	733.921	365.669	-1.00509	0.0398148
SYDE1	203.705	244.767	256.148	134.252	154.289	62.6584	234.873	117.066	-1.00456	0.031527
BMP7	120.405	157.179	177.333	74.7047	89.6235	62.6584	151.639	75.6622	-1.003	0.0286994
PRICKLE2	879.187	873.483	901.444	433.071	432.235	459.766	884.705	441.691	-1.00216	3.82524e-06
GAD1	74.9694	93.5875	104.676	45.4724	45.379	45.5698	91.0776	45.4737	-1.00206	0.0342671
ITIH5	52.2514	71.9904	51.7222	27.0669	34.0343	26.8536	58.6547	29.3183	-1.00045	0.0361799
CD44	8101.24	8068.92	7773.11	3974.51	3742.63	4263.21	7981.09	3993.45	-0.99895	6.4386e-05
ANKRD13B	66.6395	79.1894	84.9722	44.3898	47.648	23.5986	76.9337	38.5454	-0.997055	0.0175435
TOX2	212.035	254.366	285.704	146.161	164.499	66.7272	250.701	125.796	-0.994886	0.0321797
UBE2B	1472.13	1466.2	1442.06	718.897	698.837	781.196	1460.13	732.977	-0.994259	0.00032726
YPEL1	46.1933	28.7961	35.7129	20.5709	23.824	11.3924	36.9008	18.5958	-0.988678	0.0481788
COMMD6	331.683	269.964	238.907	161.319	130.465	131.827	280.185	141.203	-0.988603	0.0252341
CREB3L2	2389.93	2288.09	2173.56	1119.49	1140.15	1197.83	2283.86	1152.49	-0.986723	0.00108521
PNKD	1099.55	1270.63	1413.74	751.378	821.36	338.518	1261.31	637.085	-0.985361	0.0329485
ANKRD36	77.2412	91.1878	77.5833	45.4724	34.0343	44.756	82.0041	41.4209	-0.985337	0.00274544
STXBP1	1165.43	1207.04	1323.84	636.614	703.375	528.121	1232.1	622.703	-0.984508	0.000965791
HSPA4L	1870.45	1901.75	1758.55	868.307	822.494	1105.07	1843.58	931.956	-0.984179	0.00287435
C5	102.988	123.583	104.676	58.4646	69.203	39.8735	110.416	55.847	-0.983395	0.0085552
MAT2B	2315.72	2202.91	2238.83	1111.91	1086.83	1227.94	2252.49	1142.23	-0.97967	5.7428e-05
NRBP2	84.8139	94.7873	121.917	61.7126	61.2617	30.1086	100.506	51.0276	-0.977931	0.0316413
FERMT1	249.898	248.367	245.065	114.764	144.078	118.807	247.777	125.883	-0.976956	0.00477735
MLPH	96.9302	113.985	121.917	56.2992	69.203	43.9423	110.944	56.4815	-0.97398	0.00628945
SMIM14	866.314	819.49	837.407	403.838	441.311	440.236	841.07	428.462	-0.973059	2.53357e-05
MSRB3	3537.95	3609.12	3389.03	1866.53	1804.95	1699.1	3512.03	1790.2	-0.97219	5.13405e-05
CYS1	15.9026	10.7986	14.7778	5.41338	6.80685	8.9512	13.8263	7.05715	-0.970259	0.0278684
PDIK1L	415.74	421.144	349.741	187.303	165.633	253.075	395.541	202.004	-0.969446	0.0054534
SSX2IP	1076.08	1073.86	961.786	531.594	499.169	559.043	1037.24	529.936	-0.968861	0.00161974
LMCD1	85.5712	115.185	105.907	49.8031	64.6651	42.3148	102.221	52.261	-0.967886	0.0122266
LXN	170.385	155.979	147.778	86.6141	79.4133	76.4921	158.047	80.8398	-0.967218	0.00241668
RBL2	1497.87	1599.39	1523.34	763.287	778.25	821.883	1540.2	787.807	-0.967205	0.000146947
KMT2A	4377.76	3497.53	3231.41	1732.28	1887.77	2070.98	3702.23	1897.01	-0.964668	0.027525
GRK5	184.016	171.577	211.815	97.4409	111.179	82.1883	189.136	96.9359	-0.96432	0.0045325
LFNG	14.3881	19.1974	12.3148	9.74409	5.67238	8.13746	15.3001	7.85131	-0.962537	0.0463375
ADAM22	1332.03	1213.04	1199.46	648.523	617.154	656.693	1248.18	640.79	-0.961899	0.00274857
LRRIQ3	75.7267	61.1918	60.3426	35.7283	28.3619	37.4323	65.7537	33.8408	-0.958307	0.0100911
SMARCC2	3429.66	3611.52	3619.32	1886.02	1882.09	1725.14	3553.5	1831.09	-0.956541	3.57539e-05
MEX3B	109.804	106.786	119.454	57.3819	56.7238	59.4034	112.014	57.8364	-0.953635	0.00363857
ANKRD36C	46.1933	43.1942	38.1759	20.5709	24.9585	20.3436	42.5211	21.9577	-0.953456	0.00325328
CPQ	23.4753	22.797	32.0185	9.74409	13.6137	17.0887	26.0969	13.4822	-0.952828	0.0302944
STC1	781.5	785.895	735.194	426.575	373.242	390.598	767.529	396.805	-0.951792	8.10853e-05
SHCBP1	1294.93	1406.21	1350.93	682.086	677.282	736.44	1350.69	698.603	-0.951154	0.000254741
PDK3	91.6293	85.1886	80.0462	43.3071	40.8411	48.8247	85.6214	44.3243	-0.949873	0.000923356
CXXC5	162.812	209.972	242.602	113.681	131.599	74.0509	205.129	106.444	-0.946439	0.0302535
BTBD19	99.9593	89.988	100.981	48.7205	56.7238	45.5698	96.9762	50.338	-0.945983	0.000652318
KHDRBS3	22.718	23.9968	24.6296	9.74409	10.2103	17.0887	23.7815	12.3477	-0.945598	0.0346369
TMEM168	1718.24	1618.58	1545.51	802.264	788.46	945.573	1627.44	845.432	-0.944847	0.000384435
TTC8	203.705	178.776	201.963	97.4409	96.4304	109.856	194.815	101.242	-0.944289	0.00179698
PDGFRB	311.237	377.949	402.694	208.957	229.164	129.386	363.96	189.169	-0.944107	0.013251
IDH2	802.703	861.485	1049.22	528.346	574.044	309.223	904.47	470.538	-0.942761	0.0174312
REEP3	3397.86	3198.77	3131.66	1617.52	1565.58	1881.38	3242.76	1688.16	-0.941773	0.000312351
MYL10	50.7369	49.1934	46.7963	24.9016	23.824	27.6674	48.9089	25.4643	-0.94162	0.000132543
PKD2	2073.4	2112.92	1912.49	1002.56	986.993	1188.07	2032.93	1059.21	-0.940579	0.000402985
TMEM64	1132.87	1129.05	1083.7	530.512	478.748	737.254	1115.21	582.171	-0.937797	0.0180809
ARL4C	1381.26	1294.63	1382.95	721.063	724.93	674.595	1352.94	706.863	-0.936602	0.000233054
CTHRC1	290.033	262.765	275.852	133.169	139.54	160.308	276.217	144.339	-0.936337	0.000317798
TCEAL1	324.11	291.561	309.102	179.724	158.827	146.474	308.258	161.675	-0.93104	0.000412071
ACBD7	101.474	111.585	123.148	55.2165	52.1859	69.1684	112.069	58.8569	-0.929103	0.00317869
ITGB3	2842.02	2673.24	2655.07	1391.24	1379.52	1520.89	2723.45	1430.55	-0.928863	0.000105904
ENDOD1	197.647	197.974	193.342	100.689	85.0856	123.689	196.321	103.155	-0.928405	0.0129969
FAM173B	330.168	333.555	318.954	168.898	176.978	171.7	327.559	172.525	-0.924947	6.29665e-05
MAMLD1	109.804	92.3876	118.222	55.2165	73.7409	39.8735	106.805	56.277	-0.924356	0.017077
TSHZ3	266.558	268.764	279.546	120.177	181.516	127.758	271.623	143.15	-0.924072	0.0184012
STK40	683.812	833.888	987.648	504.527	566.103	251.447	835.116	440.693	-0.922204	0.0392765
TMOD1	27.2616	32.3957	30.787	12.9921	19.2861	15.4612	30.1481	15.9131	-0.92185	0.00435841
DICER1	1932.55	1606.59	1584.92	882.382	792.998	1032.64	1708.02	902.674	-0.920043	0.00646564
TRAF1	73.4549	106.786	99.7499	56.2992	63.5306	28.4811	93.3302	49.437	-0.916754	0.0408984
TNRC6A	4335.35	4205.44	4084.82	2107.97	2160.04	2430.66	4208.54	2232.89	-0.914407	0.000165297
PBK	985.962	915.478	955.629	476.378	446.983	593.221	952.356	505.527	-0.913712	0.00366972
ZBED6	530.087	455.939	459.342	251.181	225.761	292.135	481.789	256.359	-0.910238	0.00226064
OXR1	1101.82	1106.25	1132.96	638.779	513.917	625.771	1113.68	592.822	-0.909662	0.00388561
PIGM	337.741	344.354	305.407	178.642	178.113	169.259	329.167	175.338	-0.908685	0.00403818
IL1R1	789.072	799.093	737.657	438.484	382.318	418.265	775.274	413.023	-0.908486	0.000154173
CCL2	808.761	849.486	775.833	423.327	397.066	476.855	811.36	432.416	-0.907923	0.000295918
TRERF1	636.862	728.303	677.314	395.177	376.646	318.175	680.826	363.332	-0.905996	0.000903396
NOTCH2NL	172.657	151.18	128.074	72.5393	64.6651	104.159	150.637	80.4546	-0.904828	0.0165705
BNIP3L	1692.49	1612.58	1679.74	891.043	828.167	946.386	1661.61	888.532	-0.903082	0.000100299
IQSEC2	308.965	315.558	402.694	223.031	218.954	107.414	342.406	183.133	-0.902813	0.0325249
WNK3	70.4258	70.7905	77.5833	36.811	39.7066	40.6873	72.9332	39.0683	-0.900577	0.00108143
FAM222A	19.6889	14.3981	16.0092	8.66141	12.4792	5.69622	16.6988	8.94562	-0.900487	0.0391118
CABLES1	293.82	304.759	256.148	164.567	156.558	137.523	284.909	152.882	-0.898078	0.00383079
ACPL2	31.048	33.5955	30.787	11.9094	18.1516	21.1574	31.8102	17.0728	-0.897787	0.0235096
NAPEPLD	829.965	796.693	775.833	381.102	445.849	463.835	800.83	430.262	-0.896281	0.000618255
SLC25A35	183.259	241.168	251.222	138.583	139.54	85.4433	225.216	121.189	-0.894054	0.0209047
WNT2B	28.7761	23.9968	24.6296	10.8268	11.3448	19.5299	25.8009	13.9005	-0.892285	0.0327413
FSD1	139.337	187.175	193.342	112.598	117.985	49.6385	173.285	93.4074	-0.891536	0.0485816
KLHL8	726.976	733.102	677.314	350.787	387.99	414.197	712.464	384.325	-0.890492	0.000212468
FAP	100.717	91.1878	131.768	46.5551	70.3375	57.776	107.891	58.2228	-0.889916	0.0356836
GLT8D2	56.0378	41.9944	60.3426	34.6457	24.9585	26.0399	52.7916	28.548	-0.886918	0.0292794
VPS35	3841.62	3747.1	3602.08	1937.99	1834.45	2284.18	3730.27	2018.87	-0.885727	0.00156773
CMPK1	3993.83	3881.48	3669.81	2014.86	1910.46	2324.87	3848.37	2083.4	-0.885311	0.000505685
PAPLN	308.965	316.758	339.889	201.378	181.516	139.964	321.87	174.286	-0.885023	0.00548912
BHLHE41	762.568	795.494	764.75	382.185	411.814	463.835	774.27	419.278	-0.88493	0.00130014
SNAPIN	464.205	435.542	472.889	220.866	232.567	290.507	457.545	247.98	-0.883689	0.00319252
TERF2IP	900.391	905.879	938.388	495.866	473.076	524.052	914.886	497.665	-0.878417	3.5766e-05
36403	172.657	161.978	165.018	87.6968	93.027	91.1395	166.551	90.6211	-0.878047	0.000268161
EGFR	1822.74	1625.78	1589.84	911.614	910.983	920.347	1679.46	914.315	-0.877231	0.00874275
MTUS1	230.209	220.77	232.75	119.094	110.044	143.219	227.91	124.119	-0.876736	0.00440457
SLC15A2	12.8735	16.7978	17.2407	5.41338	7.94133	12.2062	15.6373	8.5203	-0.876019	0.0485509
TOM1L2	312.751	371.95	440.87	213.287	279.081	121.248	375.191	204.539	-0.875249	0.0465105
ACSS1	113.59	137.982	140.389	76.8701	81.6822	55.3347	130.653	71.2957	-0.873859	0.00735789
CHMP3	1479.7	1505.8	1331.23	778.445	737.409	841.413	1438.91	785.756	-0.872824	0.00152798
TNFSF13	3.78634	3.59952	3.69444	2.16535	2.26895	1.62749	3.69343	2.0206	-0.870179	0.00977813
CRTC2	647.463	777.496	823.861	466.634	508.245	256.33	749.607	410.403	-0.869093	0.0282338
WDR17	382.42	333.555	380.528	181.89	184.919	233.545	365.501	200.118	-0.869024	0.00204453
SAMD13	26.5043	33.5955	27.0926	11.9094	20.4206	15.4612	29.0641	15.9304	-0.867459	0.017546
FHOD3	453.603	433.142	429.787	264.173	233.702	223.78	438.844	240.552	-0.867361	0.000469285
BICD2	758.782	776.296	887.898	464.468	505.976	358.048	807.658	442.831	-0.86699	0.00373904
SHROOM2	233.238	208.772	236.444	136.417	123.658	112.297	226.152	124.124	-0.865508	0.000999202
RCAN3	303.664	271.164	263.537	137.5	141.809	181.465	279.455	153.592	-0.863517	0.00265447
SLITRK5	28.0189	22.797	18.4722	9.74409	17.0171	11.3924	23.096	12.7179	-0.860785	0.0450106
PLCD4	88.6002	91.1878	89.8981	56.2992	44.2445	48.011	89.8954	49.5182	-0.860287	0.00590842
BTNL9	165.841	207.572	193.342	115.846	108.91	87.8845	188.919	104.214	-0.858223	0.00670701
KATNAL1	1163.16	1039.06	1006.12	574.901	532.069	663.203	1069.45	590.058	-0.857938	0.00173813
MT-CO3	48790	40782.5	47721.1	26091.4	24620.4	25039.8	45764.5	25250.5	-0.857917	0.0126613
RNF24	270.344	217.171	246.296	131.004	131.599	142.406	244.604	135.003	-0.857457	0.0150035
ASB1	968.545	1009.07	1083.7	635.531	609.213	449.188	1020.44	564.644	-0.853774	0.005307
DDX47	20.4462	17.9976	23.3981	14.0748	7.94133	12.2062	20.614	11.4074	-0.853648	0.0191463
C1orf56	19.6889	25.1966	25.8611	15.1575	15.8827	8.13746	23.5822	13.0592	-0.852634	0.0311534
MAP3K12	1841.67	1967.74	2073.81	1189.86	1257	812.118	1961.07	1086.33	-0.852187	0.0119255
TIMP3	18.1744	16.7978	19.7037	6.49606	12.4792	11.3924	18.2253	10.1226	-0.848365	0.0317403
ST20	57.5523	74.39	64.037	36.811	36.3032	35.8048	65.3264	36.3063	-0.847446	0.0270265
AKTIP	37.8634	31.1958	45.5648	21.6535	19.2861	22.7849	38.208	21.2415	-0.846989	0.0478606
ACAD11	7.57267	5.9992	6.1574	4.33071	3.40343	3.25498	6.57642	3.66304	-0.844262	0.011718
VAMP2	314.266	290.361	258.611	155.905	172.44	153.798	287.746	160.715	-0.840295	0.00895566
TTYH2	81.0276	74.39	80.0462	51.9685	39.7066	39.8735	78.488	43.8496	-0.839909	0.00487514
ZNF785	46.9506	51.5931	51.7222	25.9842	29.4964	28.4811	50.0886	27.9872	-0.839714	0.000641284
HTRA1	471.02	496.734	508.602	273.917	291.56	259.585	492.118	275.021	-0.839465	0.000140319
MLLT6	1532.71	1499.8	1784.42	986.319	1036.91	669.713	1605.64	897.647	-0.838929	0.00958102
H2AFV	3115.4	2838.82	2562.71	1601.28	1439.65	1723.51	2838.98	1588.15	-0.838026	0.00611489
CPT1A	2660.28	2588.05	2672.31	1502.76	1527	1402.08	2640.22	1477.28	-0.837711	4.0455e-05
RAB3B	2093.84	1838.15	1753.63	967.913	1052.79	1161.22	1895.21	1060.64	-0.837421	0.00503741
ALS2CL	109.046	118.784	140.389	83.3661	80.5477	42.3148	122.74	68.7429	-0.836321	0.0340473
HIVEP3	325.625	346.754	366.981	217.618	198.533	166.004	346.453	194.052	-0.836219	0.00168982
GABPB2	150.696	164.378	142.852	79.0354	95.2959	82.1883	152.642	85.5065	-0.836045	0.00139062
MIB1	3359.24	2963.6	2961.71	1619.68	1591.67	1996.12	3094.85	1735.82	-0.834249	0.0018555
C10orf55	23.4753	15.5979	20.9352	11.9094	13.6137	8.13746	20.0028	11.2202	-0.834103	0.0420334
HIST1H1B	9.0872	5.9992	7.38888	4.33071	3.40343	4.88247	7.49176	4.20554	-0.833015	0.0479003
ARHGEF9	452.088	475.136	464.268	270.669	240.509	270.164	463.831	260.447	-0.832609	0.00017798
KREMEN1	209.006	207.572	256.148	158.071	121.389	98.4632	224.242	125.974	-0.831927	0.0142674
ANXA9	243.84	311.958	326.342	169.98	198.533	127.758	294.047	165.424	-0.829879	0.0185479
S1PR1	695.171	778.696	823.861	452.559	457.193	383.274	765.909	431.009	-0.829456	0.00319373
GLIS3	789.83	721.104	796.768	435.236	399.335	464.649	769.234	433.073	-0.82881	0.000529225
TGFA	1326.73	1324.62	1177.3	706.988	689.761	761.666	1276.22	719.472	-0.826864	0.00285259
PIGS	1637.97	1881.35	1938.35	1151.97	1120.86	808.863	1819.22	1027.23	-0.824561	0.00567461
MAML3	212.792	224.37	249.991	131.004	144.078	113.111	229.051	129.398	-0.823857	0.0025033
RPGRIP1L	272.616	290.361	245.065	172.146	139.54	144.847	269.347	152.178	-0.823712	0.00270784
FBXO27	1221.47	1280.23	1283.2	751.378	787.326	600.544	1261.63	713.083	-0.823153	0.00579151
TRIQK	416.497	459.539	432.25	225.197	192.861	322.243	436.095	246.767	-0.821493	0.0300454
NT5E	3764.37	3645.11	3560.21	2020.28	1932.01	2257.33	3656.57	2069.87	-0.820948	0.000472692
UHMK1	11237.8	10203.4	10055	5706.79	5442.08	6711.78	10498.8	5953.55	-0.818399	0.00107189
GPR137C	586.882	499.133	511.064	275	288.157	342.587	532.36	301.915	-0.818262	0.00334561
MT-ND4	69690.5	63233.9	73338.4	38283.5	36137.6	42575.2	68754.3	38998.7	-0.818022	0.00209458
CRISPLD2	474.049	453.539	412.546	228.445	268.871	262.84	446.712	253.385	-0.818012	0.00153307
TRIM2	963.244	920.277	926.074	504.527	536.607	553.347	936.531	531.494	-0.817275	3.37526e-05
FKBP7	66.6395	63.5915	62.8055	35.7283	34.0343	39.8735	64.3455	36.5454	-0.81615	0.000400143
MICB	3076.78	3304.36	3113.18	1792.91	1824.24	1775.59	3164.77	1797.58	-0.816045	0.00191031
VIPR1	45.436	47.9936	56.6481	32.4803	28.3619	24.4124	50.0259	28.4182	-0.815861	0.0087505
HABP4	745.908	707.905	810.314	447.146	451.521	388.97	754.709	429.212	-0.814229	0.00150109
PDCD4	1658.41	1697.77	1676.05	954.921	829.301	1078.21	1677.41	954.145	-0.813956	0.00845162
HIST1H2BC	33.3198	28.7961	32.0185	19.4882	22.6895	11.3924	31.3781	17.8567	-0.813293	0.041944
KLF13	642.92	692.307	826.324	489.37	412.949	327.94	720.517	410.086	-0.813105	0.0132031
TUBA1A	4444.4	4867.75	5020.75	2974.11	2805.56	2383.46	4777.63	2721.04	-0.812136	0.00112301
GNPTAB	716.375	685.108	624.361	363.779	381.184	409.314	675.281	384.759	-0.811533	0.00266897
SLC6A12	43.9215	44.3941	60.3426	24.9016	36.3032	23.5986	49.5527	28.2678	-0.809804	0.0380814
SLC26A2	2307.39	2102.12	1996.23	1080.51	1163.97	1410.22	2135.25	1218.23	-0.809611	0.0024882
IRAK2	566.436	575.923	618.203	338.878	349.418	316.547	586.854	334.948	-0.809066	0.000524908
CBX7	230.209	256.766	322.648	176.476	187.188	98.4632	269.874	154.043	-0.808958	0.0417908
RGS9	61.3386	43.1942	60.3426	35.7283	22.6895	35.8048	54.9585	31.4076	-0.80723	0.0364735
TRIM66	190.074	184.775	173.639	86.6141	114.582	112.297	182.829	104.498	-0.807027	0.00418945
AKAP11	1093.49	935.875	895.286	513.189	474.211	685.174	974.885	557.524	-0.806197	0.00935382
GLCE	1141.2	1070.26	971.638	569.488	575.179	677.85	1061.03	607.506	-0.804499	0.00247889
GNG4	806.489	797.893	874.351	543.504	468.538	409.314	826.245	473.785	-0.802335	0.00304955
PRKAR2B	439.215	409.145	464.268	252.264	233.702	266.909	437.543	250.958	-0.801978	0.00141986
LY6G5C	9.0872	7.19904	6.1574	5.41338	3.40343	4.06873	7.48122	4.29518	-0.800554	0.0440988
IFT122	459.661	465.538	493.824	268.504	311.981	234.359	473.008	271.614	-0.800303	0.00476175
GPSM2	2015.84	2123.72	1938.35	1108.66	1102.71	1280.84	2025.97	1164.07	-0.799437	0.000423387
ZBTB47	102.988	112.785	141.62	84.4488	79.4133	41.501	119.131	68.4544	-0.799337	0.0481313
CBLN3	66.6395	92.3876	88.6666	48.7205	57.8582	35.8048	82.5646	47.4612	-0.798776	0.0289715
C10orf32	363.488	313.158	378.065	187.303	204.206	214.829	351.57	202.113	-0.798655	0.00877244
TMEM170B	736.064	620.317	636.676	364.862	334.67	446.746	664.352	382.093	-0.798025	0.00468495
WDR54	222.637	269.964	279.546	166.732	172.44	104.973	257.382	148.049	-0.797842	0.0185516
PDE4DIP	748.937	704.306	730.268	395.177	393.663	467.904	727.837	418.915	-0.796959	0.00146484
TMEM158	46.9506	40.7945	46.7963	25.9842	29.4964	21.9711	44.8471	25.8172	-0.79668	0.00310766
AGO1	1219.2	1006.67	1031.98	627.953	561.565	686.801	1085.95	625.44	-0.796013	0.00845773
LAMA3	115.105	97.187	104.676	67.126	57.8582	57.776	105.656	60.92	-0.794383	0.00380897
AGAP1	595.212	569.924	546.777	303.15	380.049	304.341	570.638	329.18	-0.793699	0.00318652
36950	1064.72	1073.86	1019.67	581.397	568.372	672.154	1052.75	607.308	-0.793658	0.001232
ALG9	208.248	219.571	172.407	111.516	111.179	123.689	200.075	115.461	-0.793136	0.0203395
CSPG5	164.327	125.983	147.778	102.854	87.3546	62.6584	146.029	84.2891	-0.792839	0.0187631
CAPRIN2	1916.64	1913.74	1998.69	1158.46	1081.15	1125.41	1943.03	1121.68	-0.792649	3.05579e-05
LRRCC1	214.307	226.77	192.111	112.598	117.985	135.082	211.062	121.889	-0.792107	0.00310285
TP53I3	215.821	236.368	237.676	141.831	162.23	94.3945	229.955	132.818	-0.791897	0.0292786
NFIA	352.129	363.551	375.602	211.122	203.071	216.456	363.761	210.216	-0.791114	0.000195164
NAV2	328.654	279.563	311.565	167.815	192.861	170.887	306.594	177.187	-0.791052	0.00376188
ZFHX4	239.296	185.975	208.12	120.177	110.044	135.896	211.131	122.039	-0.790794	0.0152314
HOXC5	12.1163	14.3981	13.5463	7.57874	9.0758	6.50997	13.3535	7.7215	-0.790269	0.00504356
SLC25A27	34.8343	28.7961	23.3981	19.4882	11.3448	19.5299	29.0095	16.7876	-0.78913	0.0481209
TMEM2	3497.82	3383.55	3210.47	1919.59	1804.95	2123.06	3363.94	1949.2	-0.787272	0.000369938
ERBB3	485.408	505.132	502.444	298.819	282.484	283.997	497.662	288.433	-0.786926	1.68083e-05
SMIM4	37.1061	29.996	34.4815	23.8189	20.4206	14.6474	33.8612	19.629	-0.786649	0.0155158
SH3BP2	635.347	629.916	784.453	453.642	449.252	285.625	683.239	396.173	-0.78626	0.0188989
MAML2	525.543	463.138	515.99	276.083	273.408	323.057	501.557	290.849	-0.786142	0.00129607
FKBP11	263.529	272.364	261.074	166.732	153.154	142.406	265.655	154.097	-0.785715	0.000896519
CERK	572.494	556.726	645.296	360.531	400.47	270.164	591.505	343.722	-0.78315	0.0083918
SYTL3	186.288	167.978	178.565	108.268	111.179	90.3258	177.61	103.257	-0.782468	0.00108279
VAMP1	184.773	172.777	197.037	103.937	122.523	96.022	184.862	107.494	-0.782194	0.00191685
C5orf28	512.67	533.929	496.287	267.421	279.081	350.724	514.295	299.075	-0.782087	0.00687592
SNTB2	954.914	835.088	807.851	479.626	468.538	563.926	865.951	504.03	-0.780776	0.00423537
ADAMTS15	202.948	214.771	236.444	153.74	138.406	88.6983	218.054	126.948	-0.780449	0.0264128
REPIN1	689.87	770.297	873.12	503.445	537.741	317.361	777.762	452.849	-0.7803	0.0222029
NR2F2	1106.37	1051.06	1115.72	627.953	589.927	688.429	1091.05	635.436	-0.779897	0.000379416
C20orf112	674.725	646.713	682.24	382.185	436.773	349.911	667.893	389.623	-0.777539	0.00318476
NANOS1	56.795	58.7921	60.3426	40.059	31.7653	30.9223	58.6432	34.2489	-0.775907	0.0080294
C1orf216	622.474	640.714	688.398	386.516	378.915	375.137	650.529	380.189	-0.774895	0.00430624
ARL17A	146.91	143.981	135.463	81.2008	85.0856	83.0021	142.118	83.0962	-0.774234	0.00154356
ACOX2	297.606	343.154	339.889	205.709	221.223	146.474	326.883	191.135	-0.774181	0.0111389
HHIPL2	739.093	801.493	855.879	537.008	502.572	362.117	798.822	467.232	-0.773733	0.00999878
AKT3	3206.27	2853.22	2991.27	1710.63	1601.88	1987.17	3016.92	1766.56	-0.772134	0.0013153
CACUL1	3007.11	2878.41	2781.91	1678.15	1559.9	1845.58	2889.15	1694.54	-0.769747	0.0004628
KIAA1244	5.30087	4.79936	4.92592	2.16535	3.40343	3.25498	5.00872	2.94125	-0.76801	0.022421
RIMKLA	68.154	64.7913	67.7314	37.8937	32.8998	47.1973	66.8923	39.3302	-0.7662	0.0174719
CHST6	40.1352	33.5955	39.4074	20.5709	21.555	24.4124	37.7127	22.1794	-0.765828	0.00630803
CA8	177.958	182.376	174.87	87.6968	100.968	126.131	178.401	104.932	-0.765672	0.0196353
PCYOX1L	288.519	333.555	360.824	199.213	209.878	169.259	327.633	192.783	-0.7651	0.00976472
S1PR3	77.2412	92.3876	109.602	35.7283	69.203	59.4034	93.0769	54.7783	-0.76482	0.0486536
DPYSL2	870.857	818.291	800.462	493.701	461.731	511.032	829.87	488.821	-0.763578	0.000379722
PDE6A	37.1061	33.5955	32.0185	27.0669	14.7482	18.7162	34.24	20.1771	-0.762966	0.0450642
ISPD	15.9026	16.7978	17.2407	8.66141	10.2103	10.5787	16.647	9.8168	-0.761941	0.0012138
HOMER2	202.948	202.773	183.491	112.598	120.254	115.552	196.404	116.135	-0.758021	0.00314102
LRRC49	222.637	214.771	214.278	134.252	120.254	131.013	217.228	128.506	-0.757372	0.000181583
CDK19	989.748	880.682	859.574	528.346	511.648	577.76	910.001	539.251	-0.754911	0.00415043
PPP1R3E	221.122	241.168	219.204	148.327	129.33	126.944	227.164	134.867	-0.752199	0.00069983
GPR124	85.5712	97.187	103.444	68.2086	63.5306	38.2461	95.4009	56.6618	-0.751627	0.0332357
STK17A	2664.07	2560.46	2539.31	1462.7	1445.32	1703.98	2587.95	1537.33	-0.751377	0.00191897
AGBL2	180.23	149.98	174.87	94.1929	110.044	96.022	168.36	100.086	-0.750304	0.00706214
C8orf44	52.2514	45.5939	40.6389	35.7283	21.555	25.2261	46.1614	27.5032	-0.747089	0.0284117
PRSS12	221.879	230.369	235.213	150.492	111.179	148.102	229.154	136.591	-0.746456	0.0125228
ATP9A	871.614	823.09	857.111	474.212	553.624	496.385	850.605	508.074	-0.743451	0.000704659
LPAR3	31.8052	28.7961	38.1759	20.5709	18.1516	20.3436	32.9258	19.6887	-0.741849	0.0332107
ZDHHC14	75.7267	93.5875	65.2685	42.2244	58.9927	39.0598	78.1942	46.759	-0.741819	0.0422663
KIAA1549L	487.68	452.339	413.778	246.85	283.619	279.115	451.266	269.861	-0.741759	0.00451404
TIAM1	1534.22	1395.41	1368.18	866.141	946.152	761.666	1432.6	857.987	-0.739613	0.00150187
TBC1D9	363.488	303.559	288.166	181.89	181.516	209.133	318.405	190.846	-0.738452	0.0195961
PPP4R4	74.9694	68.3909	84.9722	33.563	43.1101	60.2172	76.1108	45.6301	-0.738117	0.038398
ACYP1	230.966	175.177	193.342	124.508	103.237	131.827	199.828	119.857	-0.737445	0.0226989
WDPCP	149.939	158.379	160.092	100.689	90.758	89.512	156.137	93.653	-0.737413	0.000206172
DIXDC1	498.282	514.731	490.129	303.15	284.753	314.106	501.047	300.67	-0.736768	7.0149e-05
DNAH5	140.852	140.381	126.843	77.9527	81.6822	85.4433	136.025	81.6927	-0.735593	0.00220052
PDE4A	236.267	271.164	314.028	181.89	201.937	110.669	273.82	164.832	-0.73223	0.0399463
GBP2	60.5814	62.3917	62.8055	42.2244	36.3032	33.3636	61.9262	37.2971	-0.731488	0.00771637
PFKP	1541.04	1565.79	1961.75	1092.42	1242.25	723.42	1689.53	1019.36	-0.72895	0.0318603
CMTM4	2212.73	2124.92	2128	1263.48	1315.99	1322.34	2155.22	1300.6	-0.728651	5.35597e-05
CDH2	272.616	291.561	257.379	173.228	138.406	184.72	273.852	165.452	-0.726989	0.00444321
NIPAL3	539.931	526.73	481.509	302.067	328.998	304.341	516.057	311.802	-0.7269	0.00221013
TEX261	1942.39	2151.31	1932.19	1190.94	1378.39	1071.7	2008.63	1213.68	-0.726827	0.00266904
DPY19L2	200.676	167.978	176.102	111.516	120.254	97.6495	181.585	109.807	-0.725681	0.0057118
PAQR5	845.11	850.686	884.203	529.429	500.304	530.562	860	520.098	-0.725552	3.75736e-05
38046	504.34	466.738	520.916	317.224	336.939	248.192	497.331	300.785	-0.725473	0.0063479
FAT1	8419.3	7296.22	6113.07	4078.44	4546.98	4581.39	7276.2	4402.27	-0.724937	0.0430317
TMPRSS15	46.9506	52.7929	50.4907	30.315	27.2274	33.3636	50.0781	30.302	-0.724767	0.0012981
LTBP2	227.937	237.568	309.102	143.996	184.919	139.964	258.202	156.293	-0.724247	0.0374278
RMDN2	59.0668	61.1918	54.1852	44.3898	35.1687	26.0399	58.1479	35.1994	-0.724175	0.0356924
NPC2	1201.78	1081.06	1130.5	765.453	659.13	642.859	1137.78	689.147	-0.723336	0.00103179
RAPGEFL1	230.966	274.763	248.759	154.823	193.995	108.228	251.496	152.349	-0.723159	0.0381744
PSD3	745.151	629.916	556.629	378.937	385.722	406.059	643.899	390.239	-0.722475	0.0411375
FOXL1	101.474	99.5867	109.602	75.7874	56.7238	56.1485	103.554	62.8865	-0.719561	0.0122032
KIAA1683	110.561	115.185	133	77.9527	83.9512	56.1485	119.582	72.6841	-0.718286	0.0137029
UBQLN4	1389.59	1377.42	1520.88	873.72	887.16	846.296	1429.29	869.058	-0.717777	0.00436473
UCP2	274.888	291.561	289.398	178.642	203.071	139.151	285.282	173.621	-0.716448	0.020316
RABL2A	122.677	135.582	157.63	83.3661	82.8167	87.0708	138.63	84.4179	-0.715615	0.0318161
COL6A3	39.3779	38.3949	36.9444	24.9016	23.824	21.1574	38.2391	23.2943	-0.715069	0.000822391
DAPK2	28.7761	32.3957	35.7129	20.5709	23.824	14.6474	32.2949	19.6808	-0.714522	0.0226775
NETO2	3208.54	3298.36	3141.51	1955.31	1869.61	2061.22	3216.14	1962.05	-0.712967	8.17018e-05
MN1	87.0857	69.5907	80.0462	41.1417	54.4548	48.8247	78.9076	48.1404	-0.712915	0.0101214
ZKSCAN1	3044.97	2722.44	2863.19	1693.31	1629.11	1943.22	2876.87	1755.21	-0.712852	0.00111026
GPNMB	138.58	129.583	124.38	80.1181	81.6822	78.1196	130.847	79.9733	-0.710295	0.00448651
PDGFD	28.7761	20.3973	27.0926	19.4882	12.4792	14.6474	25.422	15.5383	-0.710251	0.0420875
LAPTM5	45.436	55.1926	51.7222	36.811	35.1687	21.1574	50.7836	31.0457	-0.709969	0.0373246
C22orf29	289.276	304.759	323.879	224.114	208.743	128.572	305.972	187.143	-0.709256	0.0451822
NCOA3	3431.93	3061.99	2953.09	1836.22	1719.86	2223.15	3149.01	1926.41	-0.708979	0.00437414
IFNAR1	1628.88	1584.99	1424.82	920.275	867.873	1049.73	1546.23	945.96	-0.708904	0.00201347
SORBS2	513.427	550.726	583.722	302.067	331.267	375.137	549.292	336.157	-0.708438	0.00193195
WDR78	53.0087	47.9936	44.3333	25.9842	38.5722	24.4124	48.4452	29.6563	-0.708017	0.032631
GJB2	557.349	524.33	555.398	334.547	318.787	349.097	545.692	334.144	-0.707618	0.000136702
STEAP2	1915.13	1824.96	1684.67	1054.53	1053.93	1214.11	1808.25	1107.52	-0.70726	0.00149962
RNF128	775.441	788.295	793.074	425.492	427.697	590.779	785.603	481.323	-0.706796	0.0298915
CYP2U1	407.41	358.752	371.907	216.535	224.626	256.33	379.356	232.497	-0.706341	0.00169003
CHST15	531.601	477.536	511.064	315.059	333.536	283.184	506.734	310.593	-0.706205	0.000826678
TBCEL	1026.85	1036.66	966.712	605.216	554.758	697.38	1010.08	619.118	-0.706177	0.00357995
CEP164	732.277	849.486	890.361	548.917	609.213	357.234	824.041	505.122	-0.706086	0.0315447
ARHGEF10	1313.86	1375.02	1453.15	874.803	924.597	739.695	1380.67	846.365	-0.706021	0.00207163
THBS3	761.053	812.291	889.129	556.496	571.775	381.647	820.825	503.306	-0.705638	0.0172036
TMEM86A	36.3488	38.3949	38.1759	24.9016	21.555	22.7849	37.6399	23.0805	-0.705587	0.000531139
FBXL17	869.343	871.083	809.083	491.535	498.035	574.505	849.836	521.358	-0.70491	0.000839789
ELK4	2094.6	1906.54	1733.92	1115.16	1053.93	1350	1911.69	1173.03	-0.704609	0.00618645
FBXL2	89.3575	113.985	128.074	75.7874	77.1443	50.4522	110.472	67.7946	-0.704439	0.0436884
ARID4A	1389.59	1299.43	1443.3	806.594	719.257	1010.67	1377.44	845.508	-0.704095	0.0127244
SPA17	517.213	509.932	456.879	302.067	268.871	340.146	494.675	303.694	-0.70386	0.00248057
TCF7	406.652	410.345	464.268	305.315	277.946	203.436	427.089	262.233	-0.703688	0.0153045
BMPR2	3778.76	3409.94	3308.99	1992.13	2082.9	2372.88	3499.23	2149.3	-0.70317	0.00215126
CRYL1	56.0378	62.3917	60.3426	37.8937	44.2445	27.6674	59.5907	36.6019	-0.703169	0.0287862
JAK3	128.735	135.582	161.324	102.854	80.5477	78.1196	141.88	87.1739	-0.702708	0.0138887
LYRM5	550.533	519.531	527.074	316.142	324.46	340.959	532.379	327.187	-0.702339	9.69962e-05
OSTM1	4339.9	4309.82	3849.61	2368.9	2476.56	2839.16	4166.44	2561.54	-0.701806	0.00174363
RAB6B	378.634	389.948	407.62	260.925	260.929	201.809	392.067	241.221	-0.700745	0.00816881
MPC1	52.2514	56.3925	49.2592	28.1496	34.0343	34.9911	52.6344	32.3916	-0.700384	0.00244817
MOXD1	162.055	155.979	144.083	96.3582	93.027	95.2083	154.039	94.8645	-0.699357	0.00640619
KSR2	137.065	101.986	114.528	64.9606	80.5477	72.4234	117.86	72.6439	-0.698158	0.0323593
KCNMA1	1164.68	1127.85	1100.94	682.086	711.316	698.194	1131.16	697.199	-0.698157	0.000345268
EFHB	8.32994	7.19904	9.85185	5.41338	4.5379	5.69622	8.46027	5.21584	-0.697806	0.0352906
FAM210B	609.6	605.919	545.546	352.953	338.074	395.48	587.022	362.169	-0.696751	0.0013089
SLC39A6	4807.13	4753.76	4577.41	2836.61	2728.41	3162.22	4712.77	2909.08	-0.696012	0.00109172
DDHD1	997.321	940.674	923.611	567.323	549.086	651.81	953.868	589.406	-0.694528	0.00116976
MBOAT2	1836.37	1665.38	1628.02	1031.79	975.649	1162.84	1709.92	1056.76	-0.694282	0.00166113
RPS27L	536.145	448.74	451.953	289.075	258.66	340.959	478.946	296.232	-0.693138	0.00873061
RAET1E	57.5523	55.1926	44.3333	34.6457	31.7653	30.9223	52.3594	32.4444	-0.690478	0.0317909
ZNF630	62.8532	81.5891	80.0462	50.8858	32.8998	55.3347	74.8295	46.3734	-0.690309	0.0363123
BAHD1	355.158	370.75	455.648	256.594	301.77	174.142	393.852	244.169	-0.689775	0.0387109
TMEM231	184.016	189.575	178.565	123.425	112.313	106.601	184.052	114.113	-0.689649	0.00067166
TMX4	804.975	767.897	716.722	491.535	439.042	489.875	763.198	473.484	-0.688742	0.00131817
TRPS1	1977.98	1643.78	1637.87	1081.59	1005.14	1176.68	1753.21	1087.81	-0.688579	0.0153935
ZNF488	196.889	207.572	157.63	128.839	124.792	95.2083	187.364	116.28	-0.688243	0.0227324
KAT2B	958.7	914.278	917.453	554.331	537.741	640.418	930.144	577.497	-0.687641	0.00285229
SLC27A3	231.724	223.17	286.935	159.153	181.516	120.434	247.276	153.701	-0.685995	0.0255723
GALNT11	776.199	766.697	838.638	496.949	513.917	470.345	793.845	493.737	-0.685114	0.00109487
PAG1	878.43	789.494	722.879	477.46	476.48	533.817	796.934	495.919	-0.684356	0.0118053
MANSC1	118.134	147.58	128.074	79.0354	76.0098	90.3258	131.263	81.7903	-0.682454	0.0150725
ANKRD44	77.9985	65.9912	71.4259	36.811	51.0514	46.3835	71.8052	44.7486	-0.682244	0.00834747
HIVEP2	1279.02	1162.64	1134.19	682.086	757.829	789.333	1191.95	743.083	-0.681733	0.00178676
IDS	3134.33	3054.79	2780.68	1796.16	1787.93	2009.14	2989.93	1864.41	-0.681394	0.00168968
C1orf213	68.154	74.39	55.4166	48.7205	43.1101	31.7361	65.9869	41.1889	-0.679925	0.0302044
GALNT6	2354.34	2502.87	2462.96	1682.48	1608.69	1282.46	2440.06	1524.54	-0.678538	0.010389
PAPPA	144.638	136.782	121.917	85.5315	79.4133	87.0708	134.445	84.0052	-0.678471	0.0102466
PFN4	27.2616	21.5971	23.3981	12.9921	15.8827	16.2749	24.0856	15.0499	-0.678418	0.0152678
PYGO1	287.004	275.963	268.463	172.146	154.289	193.672	277.143	173.369	-0.67679	0.00450313
MT-CYB	15780.7	14351.3	16490.8	9405.21	8994.12	10772.4	15540.9	9723.9	-0.676464	0.00235977
CEBPZ-AS1	1464.55	1341.42	1352.17	814.173	842.915	948.014	1386.05	868.367	-0.674599	0.000797836
MRPL24	877.673	981.469	959.323	607.382	633.037	526.494	939.488	588.971	-0.673679	0.00146948
MSH5	43.9215	34.7953	35.7129	25.9842	29.4964	16.2749	38.1433	23.9185	-0.673301	0.0489406
SACS	1367.62	1137.45	1043.06	690.748	668.206	866.639	1182.71	741.864	-0.672872	0.0245335
DENND5B	4606.46	4263.03	4007.24	2591.93	2527.61	2961.22	4292.24	2693.59	-0.672203	0.00237929
STARD8	162.812	182.376	197.037	124.508	133.868	82.1883	180.742	113.521	-0.670965	0.0309277
PRR5L	152.968	158.379	121.917	82.2834	107.775	82.1883	144.421	90.749	-0.670329	0.0222844
PADI3	181.744	212.372	214.278	138.583	154.289	90.3258	202.798	127.732	-0.666918	0.0397495
SOBP	106.017	82.7889	87.4351	59.5472	51.0514	63.4722	92.0805	58.0236	-0.666256	0.0237221
PPARA	460.418	415.144	432.25	279.331	255.257	289.694	435.938	274.76	-0.665948	0.000863171
PDK4	53.0087	73.1902	65.2685	35.7283	38.5722	46.3835	63.8225	40.228	-0.665864	0.0369112
PLOD2	4420.17	4588.19	4258.46	2686.12	2565.05	3112.58	4422.27	2787.92	-0.665601	0.00267211
ARHGAP31	592.183	629.916	596.037	408.169	405.008	333.636	606.045	382.271	-0.66483	0.00413848
DOCK5	1751.56	1568.19	1421.13	940.846	1016.49	1033.46	1580.29	996.931	-0.664626	0.018947
FEZ1	213.549	259.165	227.824	142.913	157.692	141.592	233.513	147.399	-0.663775	0.0143166
PAF1	1087.44	1119.45	1188.38	795.767	722.661	625.771	1131.75	714.733	-0.663085	0.00394405
NRARP	42.407	38.3949	35.7129	24.9016	22.6895	26.0399	38.8383	24.5436	-0.662129	0.00751266
BRMS1L	505.097	514.731	490.129	330.216	291.56	332.822	503.319	318.2	-0.661542	0.00106418
COL22A1	15.9026	14.3981	16.0092	8.66141	12.4792	8.13746	15.4366	9.75937	-0.6615	0.0399541
RUNX2	478.593	430.742	411.315	273.917	242.778	318.988	440.217	278.561	-0.66022	0.00577631
ZNF846	94.6584	94.7873	87.4351	62.7953	55.5893	56.9622	92.2936	58.4489	-0.659055	0.000523292
KCTD18	414.982	395.947	413.778	246.85	270.005	258.771	408.236	258.542	-0.659002	8.33172e-05
CCP110	924.623	853.086	846.027	531.594	488.959	641.232	874.579	553.928	-0.658889	0.00757475
SYNPO2	255.956	250.766	213.046	147.244	150.885	157.867	239.923	151.999	-0.658513	0.018616
SLK	6831.31	6368.75	6175.88	3907.38	3757.38	4610.68	6458.64	4091.82	-0.65849	0.00264117
TBC1D8B	716.375	685.108	619.435	386.516	393.663	501.267	673.639	427.149	-0.657238	0.00743266
FAM155A	81.7848	65.9912	87.4351	47.6378	39.7066	61.8447	78.4037	49.7297	-0.656814	0.0346766
IL17RD	306.693	302.36	304.176	189.468	192.861	196.926	304.409	193.085	-0.656775	1.32606e-05
EFHC1	1194.21	1192.64	1145.28	774.114	699.971	767.362	1177.38	747.149	-0.656107	0.000255325
PRDM10	524.786	571.124	527.074	309.646	385.722	335.263	540.994	343.543	-0.655121	0.00303108
ALDH1A3	271.859	267.564	248.759	161.319	156.558	183.093	262.727	166.99	-0.653807	0.0009833
ENPEP	308.965	297.56	315.259	205.709	188.323	192.044	307.261	195.358	-0.653343	0.000111789
STS	253.684	257.965	267.231	162.402	144.078	188.789	259.627	165.09	-0.653191	0.0124272
ANKRD34A	116.619	107.986	133	77.9527	82.8167	66.7272	119.202	75.8322	-0.652521	0.0113694
IGF1R	2866.26	2554.46	2418.63	1647.83	1714.19	1625.86	2613.11	1662.63	-0.652303	0.0159161
USP12	965.516	883.082	843.564	538.09	532.069	642.859	897.387	571.006	-0.652224	0.00302519
ADORA2B	352.886	311.958	302.944	215.453	230.298	170.073	322.596	205.275	-0.652174	0.00836895
GLIPR2	99.9593	110.385	100.981	76.8701	74.8754	46.3835	103.775	66.043	-0.651986	0.0499322
C2CD2	1343.39	1179.44	1294.29	782.775	830.436	816.187	1272.37	809.799	-0.651886	0.00703194
NOVA1	460.418	425.943	412.546	255.512	267.736	303.527	432.969	275.592	-0.651732	0.00148394
GEMIN8	118.134	127.183	135.463	85.5315	97.5649	59.4034	126.927	80.8333	-0.650973	0.038426
HIPK3	3035.88	2772.83	2566.41	1637.01	1719.86	1981.47	2791.71	1779.45	-0.649718	0.00501987
DIP2A	676.239	662.311	705.638	500.197	468.538	335.263	681.396	434.666	-0.648587	0.0329871
CTSA	2371.76	2651.65	2759.75	1810.24	1988.73	1166.1	2594.38	1655.02	-0.648541	0.0462361
HPS5	963.244	1077.46	987.648	647.441	603.541	681.105	1009.45	644.029	-0.648371	0.00178865
FGD4	196.132	218.371	169.944	124.508	99.8338	148.915	194.816	124.419	-0.646903	0.0241314
SKA2	2142.31	2013.33	1954.36	1290.55	1207.08	1404.53	2036.67	1300.72	-0.6469	0.000768433
S100A6	2822.33	2604.85	2794.23	1981.3	1963.78	1310.94	2740.47	1752.01	-0.645416	0.0367656
NLGN3	23.4753	29.996	27.0926	18.4055	19.2861	13.8337	26.8546	17.1751	-0.644853	0.0191596
SLC9A7	730.763	808.692	704.407	486.122	479.883	470.345	747.954	478.783	-0.643576	0.0119067
CHST11	1169.22	1109.85	1018.43	713.484	645.516	751.901	1099.17	703.634	-0.643516	0.00269937
XRCC1	358.187	356.352	392.842	242.52	276.812	189.603	369.127	236.311	-0.643429	0.0201673
ZMAT1	171.9	167.978	163.787	115.846	97.5649	109.042	167.888	107.484	-0.643372	0.0027978
CHST4	111.318	121.184	98.5185	73.622	74.8754	63.4722	110.34	70.6565	-0.643064	0.0119722
TIMP2	11474.9	11410.5	12190.4	7832.08	8037.76	6592.97	11691.9	7487.6	-0.642936	0.00333177
SMPDL3A	211.278	181.176	166.25	112.598	113.448	131.827	186.234	119.291	-0.642635	0.0218916
PIK3CA	1354.75	1279.03	1254.88	783.858	765.771	941.504	1296.22	830.378	-0.642471	0.00480506
DFNA5	558.106	508.732	584.953	374.606	359.629	324.685	550.597	352.973	-0.641439	0.00306852
MRAS	219.607	225.57	247.528	152.657	161.095	131.013	230.902	148.255	-0.639194	0.00261406
LOXL4	135.551	171.577	166.25	103.937	108.91	91.1395	157.793	101.329	-0.638986	0.0222546
ME3	151.453	140.381	162.555	113.681	97.5649	80.5608	151.463	97.2689	-0.638918	0.0127817
NEURL1B	119.648	118.784	131.768	83.3661	94.1614	60.2172	123.4	79.2482	-0.638894	0.0330999
ECHDC2	433.914	430.742	480.277	293.405	323.325	247.379	448.311	288.037	-0.638249	0.00557213
ZBTB41	1070.02	1015.06	993.805	626.87	575.179	776.313	1026.3	659.454	-0.638103	0.016365
GDPGP1	28.0189	31.1958	29.5555	15.1575	21.555	20.3436	29.5901	19.0187	-0.637694	0.0187408
RBM4	56.0378	50.3933	56.6481	37.8937	29.4964	37.4323	54.3597	34.9408	-0.637626	0.00590792
HP1BP3	5286.48	5350.08	5254.73	3532.77	3308.13	3378.67	5297.1	3406.53	-0.636901	0.00025321
TMEM117	300.635	281.962	279.546	181.89	187.188	185.534	287.381	184.871	-0.636449	0.00283576
VAX1	37.1061	32.3957	33.25	16.2402	23.824	26.0399	34.2506	22.0347	-0.636353	0.0362465
CNOT6	2038.56	1842.95	1774.56	1175.79	1133.34	1332.1	1885.36	1213.74	-0.635377	0.00318895
MT-ND1	21515.5	19347.4	22074.3	13336.4	12944.4	14238.1	20979.1	13506.3	-0.635318	0.0048633
BCL2	208.248	238.768	204.426	138.583	133.868	147.288	217.147	139.913	-0.634146	0.0116176
MICAL2	758.782	697.107	655.148	431.988	500.304	428.03	703.679	453.441	-0.634003	0.00341639
PANX1	1123.78	1111.05	1047.99	662.598	657.996	795.03	1094.28	705.208	-0.633855	0.00452085
HS2ST1	2121.11	1997.73	1868.16	1209.35	1169.64	1484.27	1995.66	1287.76	-0.632011	0.00580347
SH3BP5	699.715	700.706	747.509	476.378	488.959	420.707	715.977	462.014	-0.631975	0.0009102
STEAP3	668.667	754.699	756.129	522.933	517.321	366.186	726.498	468.813	-0.631947	0.0199473
HSPA12A	374.847	375.55	408.852	257.677	238.24	252.261	386.416	249.393	-0.631736	0.00168623
MAP9	489.952	412.745	479.046	262.008	285.888	344.214	460.581	297.37	-0.631195	0.00894069
UBTF	1486.52	1680.98	1700.67	1096.75	1243.38	804.795	1622.72	1048.31	-0.63035	0.0284629
KIF3C	1088.95	1137.45	1262.27	799.016	854.26	600.544	1162.89	751.273	-0.630303	0.0153205
PPM1L	373.333	351.553	370.676	242.52	200.802	264.467	365.187	235.93	-0.630279	0.0122166
PRKCA	2774.63	2553.26	2453.11	1710.63	1573.52	1743.04	2593.66	1675.73	-0.630202	0.00304515
CADPS2	140.852	140.381	136.694	71.4567	89.6235	109.042	139.309	90.0407	-0.62964	0.043459
SGCB	483.136	485.935	455.648	297.736	310.846	312.478	474.906	307.02	-0.62931	0.000703718
LCORL	869.343	854.286	801.694	516.437	466.269	650.183	841.774	544.296	-0.629041	0.0216832
TMEM194B	873.886	753.499	729.037	478.543	515.052	530.562	785.474	508.052	-0.628586	0.0167111
TMEM56	1060.17	1071.46	929.768	616.043	611.482	752.715	1020.47	660.08	-0.628516	0.00515717
PAQR8	141.609	164.378	163.787	95.2756	105.506	103.346	156.591	101.376	-0.62729	0.00930634
EPAS1	1319.92	1457.81	1427.29	933.267	1008.55	781.196	1401.67	907.671	-0.626905	0.0058372
PTPLAD2	185.53	175.177	155.167	101.772	112.313	120.434	171.958	111.506	-0.624929	0.00782782
TTC18	65.8822	57.5923	55.4166	44.3898	37.4377	34.1773	59.6304	38.6683	-0.624898	0.00884951
CYB5R4	854.197	879.482	926.074	559.744	529.8	635.535	886.584	575.026	-0.62463	0.00209121
MYBL1	1703.09	1610.18	1495.02	966.83	1001.74	1150.64	1602.77	1039.74	-0.624346	0.00244279
ZNF891	149.182	111.585	131.768	74.7047	87.3546	92.767	130.845	84.9421	-0.623308	0.0338214
SNAP25	224.151	229.169	197.037	129.921	154.289	138.337	216.786	140.849	-0.622122	0.00477738
ADCY9	136.308	115.185	140.389	94.1929	98.6993	61.8447	130.627	84.9123	-0.621409	0.0374538
ARHGEF12	6636.69	5573.25	5307.68	3649.7	3409.1	4328.31	5839.21	3795.71	-0.621405	0.018335
SPOCD1	46.1933	50.3933	46.7963	35.7283	30.6308	26.8536	47.7943	31.0709	-0.621273	0.0104758
MYO1D	100.717	116.384	83.7407	55.2165	65.7996	74.8646	100.281	65.2936	-0.619029	0.0442359
MCOLN3	340.013	313.158	285.704	184.055	201.937	225.408	312.958	203.8	-0.618818	0.00633174
SSPN	299.12	329.956	300.481	195.965	190.592	218.898	309.853	201.818	-0.618527	0.00136135
NIN	5724.94	5107.72	4789.23	3291.34	3212.83	3672.43	5207.29	3392.2	-0.618312	0.00988476
DHX40	2297.55	2319.29	2231.44	1459.45	1360.24	1643.77	2282.76	1487.82	-0.617582	0.00643122
IRF2	669.424	671.91	672.388	425.492	436.773	450.815	671.241	437.693	-0.61691	0.000836822
ADAM9	17379.3	17187.7	16195.2	10322.2	10402	12381.1	16920.7	11035.1	-0.616688	0.00413202
BLCAP	553.562	572.323	571.407	363.779	395.932	347.469	565.764	369.06	-0.616345	0.00170868
EGLN3	28.7761	23.9968	32.0185	17.3228	19.2861	18.7162	28.2638	18.4417	-0.615985	0.0448309
KIF13A	1272.21	1261.03	1224.09	823.917	763.502	864.198	1252.44	817.206	-0.615975	0.00102887
TNFAIP1	1460.01	1504.6	1519.65	1040.45	1123.13	762.48	1494.75	975.354	-0.615908	0.0383123
MAT1A	223.394	298.76	309.102	205.709	187.188	149.729	277.085	180.875	-0.615333	0.0491875
CYP27C1	271.102	292.761	257.379	177.559	186.054	172.514	273.747	178.709	-0.615232	0.0057574
PON2	3788.61	3879.08	3658.73	2445.77	2334.75	2613.75	3775.47	2464.76	-0.615212	0.0003022
CRIPAK	142.366	109.185	145.315	101.772	76.0098	81.3746	132.289	86.3853	-0.614832	0.0368258
TRIM58	120.405	145.181	150.241	77.9527	91.8925	101.718	138.609	90.5211	-0.614693	0.0163549
SLC7A7	84.0566	79.1894	68.9629	46.5551	44.2445	61.0309	77.403	50.6102	-0.612961	0.0185709
DYNLT3	409.681	425.943	366.981	237.106	242.778	307.596	400.869	262.493	-0.610849	0.00979078
NUDT3	1668.26	1578.99	1451.92	977.657	972.245	1127.85	1566.39	1025.92	-0.610526	0.00301408
VPS26A	2658.76	2637.25	2429.71	1615.35	1491.83	1952.99	2575.24	1686.73	-0.610482	0.0103371
PCDHB16	96.1729	76.7897	98.5185	61.7126	46.5135	69.9821	90.4937	59.4027	-0.607288	0.0330291
ST3GAL1	174.929	218.371	179.796	128.839	128.196	119.621	191.032	125.552	-0.605533	0.0362647
SLCO2A1	47.7078	58.7921	59.1111	32.4803	43.1101	33.3636	55.2037	36.318	-0.60408	0.0206533
ADAM19	2447.49	2372.08	2422.32	1616.44	1733.48	1415.92	2413.96	1588.61	-0.603639	0.00931024
DCAF6	2505.8	2519.66	2432.17	1630.51	1530.41	1748.74	2485.88	1636.55	-0.603096	0.00182226
TJP2	736.064	746.3	709.333	462.303	500.304	480.924	730.566	481.177	-0.602447	8.83917e-05
SGSM1	28.0189	33.5955	33.25	20.5709	15.8827	26.0399	31.6215	20.8311	-0.602163	0.0452563
EPS8	2567.14	2470.47	2559.02	1651.08	1573.52	1786.99	2532.21	1670.53	-0.600091	0.00127781
MORN2	209.763	218.371	210.583	148.327	122.523	150.543	212.906	140.464	-0.60001	0.00994183
CEP55	2430.83	2464.47	2430.94	1594.78	1495.24	1745.48	2442.08	1611.84	-0.599406	0.00656965
BNC2	1547.85	1478.2	1386.65	943.012	901.908	1067.63	1470.9	970.851	-0.599378	0.00187994
NBEA	187.802	170.377	187.185	109.35	117.985	132.641	181.788	119.992	-0.599319	0.00249407
HSD17B8	138.58	129.583	151.472	95.2756	111.179	70.7959	139.878	92.4167	-0.597946	0.0364363
NPAS2	616.415	572.323	745.046	433.071	446.983	397.922	644.595	425.992	-0.597567	0.0432351
SPTLC2	2638.32	2489.67	2196.96	1549.31	1568.98	1722.7	2441.65	1613.66	-0.597516	0.0131756
NAP1L3	30.2907	33.5955	34.4815	24.9016	18.1516	21.9711	32.7892	21.6748	-0.597205	0.0127796
SAR1B	1407.76	1349.82	1221.63	873.72	819.091	939.063	1326.4	877.291	-0.596391	0.00421258
LACTB	955.671	865.084	837.407	556.496	561.565	640.418	886.054	586.16	-0.596101	0.00331882
TTLL3	141.609	124.783	130.537	98.5236	88.4891	75.6784	132.31	87.5637	-0.595515	0.00698342
NAV1	1121.51	985.068	930.999	652.854	729.467	629.026	1012.53	670.449	-0.59476	0.0123552
MANEA	1203.3	1258.63	1152.67	728.642	745.35	919.533	1204.86	797.841	-0.594697	0.00994355
IFT80	481.622	433.142	401.463	292.323	252.988	326.312	438.742	290.541	-0.594632	0.00947887
BBS2	1111.67	1060.66	1192.07	709.153	711.316	808.05	1121.47	742.84	-0.594264	0.00183448
TGFBI	2010.54	2133.31	2045.49	1452.95	1488.43	1158.77	2063.12	1366.72	-0.594108	0.0139256
HYKK	56.0378	50.3933	59.1111	31.3976	35.1687	43.1285	55.1807	36.565	-0.593702	0.0147767
CHST7	234.753	200.373	177.333	121.26	144.078	140.778	204.153	135.372	-0.592721	0.0384584
DKK3	2130.19	2217.3	2078.74	1402.07	1389.73	1470.44	2142.08	1420.75	-0.592363	0.000338544
ABI3BP	38.6206	31.1958	40.6389	28.1496	21.555	23.5986	36.8184	24.4344	-0.591514	0.0289413
C21orf59	30.2907	26.3965	23.3981	18.4055	19.2861	15.4612	26.6951	17.7176	-0.591393	0.0266335
CIPC	617.93	629.916	620.666	423.327	382.318	434.54	622.837	413.395	-0.591334	0.00404949
UBE2Q2	1784.12	1845.35	1700.67	1171.46	1050.52	1316.64	1776.72	1179.54	-0.590989	0.0058624
DIP2C	222.637	231.569	224.129	158.071	156.558	135.896	226.112	150.175	-0.590394	0.00400945
PRDM8	671.696	743.9	717.953	487.205	501.438	428.844	711.183	472.496	-0.589921	0.00148097
SIRPA	374.09	421.144	447.028	307.48	313.115	205.064	414.087	275.22	-0.58935	0.037327
PTRF	4808.65	5393.28	5872.93	3968.01	4119.28	2597.48	5358.29	3561.59	-0.58925	0.0440205
KPNA2	12722.1	13090.2	11968.8	8174.21	7891.41	9052.11	12593.7	8372.58	-0.588959	0.000940924
PPP3CA	1373.68	1342.62	1349.7	883.464	829.301	993.584	1355.34	902.116	-0.587264	0.00916002
PACS1	1098.79	1198.64	1339.85	854.232	959.766	607.054	1212.43	807.017	-0.587228	0.0390675
ATP7A	882.216	776.296	818.935	518.602	510.514	620.074	825.816	549.73	-0.587096	0.00436822
ROCK2	8826.71	7911.74	7654.88	5151.38	4810.17	6278.86	8131.11	5413.47	-0.586898	0.00984559
HSPB3	74.9694	70.7905	55.4166	45.4724	51.0514	37.4323	67.0589	44.652	-0.586702	0.042254
APH1B	499.796	475.136	475.352	328.051	313.115	324.685	483.428	321.95	-0.586463	0.000337029
NOL3	136.308	157.179	153.935	101.772	110.044	86.2571	149.141	99.3576	-0.585972	0.00648233
FDXACB1	43.1642	47.9936	38.1759	30.315	24.9585	30.9223	43.1112	28.7319	-0.58541	0.0179463
ARHGAP29	2196.83	2302.49	2061.5	1385.83	1378.39	1609.59	2186.94	1457.93	-0.584989	0.00216295
C14orf182	85.5712	74.39	71.4259	48.7205	45.379	60.2172	77.129	51.4389	-0.584415	0.0145803
KLHL13	52.2514	44.3941	54.1852	41.1417	26.0929	33.3636	50.2769	33.5327	-0.584325	0.0398771
FAM208A	5890.78	5375.28	5211.63	3455.9	3396.62	4137.9	5492.56	3663.47	-0.584267	0.00461727
ZNF789	340.77	340.754	314.028	265.256	201.937	196.926	331.851	221.373	-0.584055	0.024659
ATL3	4255.08	4074.65	3895.17	2668.8	2585.47	2905.89	4074.97	2720.05	-0.583156	0.000684027
KMT2E	2676.94	2566.46	2421.09	1621.85	1617.76	1877.31	2554.83	1705.64	-0.582913	0.00184826
ZNRF3	311.237	291.561	251.222	185.138	222.357	163.563	284.673	190.353	-0.580633	0.0186653
FAM177A1	1247.98	1209.44	1208.08	817.421	779.384	854.433	1221.83	817.079	-0.580498	0.000313195
LYST	2328.6	1910.14	1837.37	1295.96	1170.78	1598.2	2025.37	1354.98	-0.579914	0.0294819
TRABD2A	133.279	109.185	108.37	70.374	86.2201	78.1196	116.945	78.2379	-0.579889	0.0234839
UGGT1	7886.18	7004.66	6387.69	4650.1	4499.33	5096.49	7092.84	4748.64	-0.57885	0.0205288
TTC3	2614.84	2310.89	2352.13	1625.1	1521.33	1728.4	2425.95	1624.94	-0.578164	0.00384759
TMC7	284.732	321.557	278.315	207.874	189.457	195.299	294.868	197.543	-0.577899	0.0100892
KDELR3	299.12	315.558	305.407	199.213	206.474	210.76	306.695	205.482	-0.577791	0.0001378
ITPR2	1471.37	1253.83	1164.98	810.925	817.957	978.122	1296.73	869.001	-0.577445	0.0232611
FAM81A	106.775	123.583	112.065	66.0433	80.5477	83.0021	114.141	76.531	-0.5767	0.00665962
WDR31	109.804	91.1878	83.7407	59.5472	70.3375	61.0309	94.9107	63.6385	-0.576671	0.0400942
CCDC80	667.91	662.311	699.481	447.146	469.673	444.305	676.567	453.708	-0.57647	0.000198112
HCFC2	305.179	256.766	314.028	178.642	188.323	220.525	291.991	195.83	-0.576321	0.0146227
WDR26	7575.7	7104.25	7019.44	4636.02	4522.02	5395.13	7233.13	4851.06	-0.576321	0.00344384
TAPT1	390.75	391.148	381.759	229.527	267.736	283.184	387.886	260.149	-0.576292	0.01281
MYO5A	1125.3	962.271	921.148	651.771	625.096	741.322	1002.91	672.73	-0.576087	0.0171408
MT-CO2	53887.1	45201.6	50886	34280.8	31000.7	35338.5	49991.6	33540	-0.575802	0.0106178
MTMR3	1304.77	1323.42	1341.08	881.299	938.211	845.482	1323.09	888.331	-0.574745	0.0013734
ATPIF1	305.936	303.559	288.166	204.626	196.264	201.809	299.221	200.9	-0.574734	0.000832407
RABGAP1	2082.48	1868.15	1911.26	1241.83	1257	1437.08	1953.96	1311.97	-0.574672	0.00211231
SYNC	67.3968	64.7913	81.2777	49.8031	48.7824	44.756	71.1553	47.7805	-0.574548	0.0356561
DUSP18	192.346	214.771	222.898	145.079	154.289	123.689	210.005	141.019	-0.574536	0.00584491
TWF1	7116.04	6942.27	6659.85	4480.12	4289.45	5150.2	6906.05	4639.92	-0.573761	0.00464071
ADAM12	948.856	943.074	871.888	614.96	648.92	594.848	921.273	619.576	-0.572347	0.00112522
SSH1	2752.67	2583.25	2815.16	1863.29	1901.38	1717.82	2717.03	1827.49	-0.572162	0.000699554
SUCO	2389.93	2290.49	2072.58	1488.68	1406.75	1647.02	2251	1514.15	-0.57206	0.00418463
GALNT10	2772.35	2780.03	2696.94	1903.35	1945.62	1702.36	2749.78	1850.44	-0.571444	0.00333542
CEP97	1701.58	1635.38	1477.78	999.311	940.48	1300.37	1604.91	1080.05	-0.571394	0.0232015
CPE	84.0566	89.988	107.139	67.126	52.1859	69.9821	93.7278	63.098	-0.570883	0.0278786
ZNF573	71.1831	57.5923	60.3426	35.7283	47.648	43.9423	63.0393	42.4395	-0.570844	0.0202839
ITFG1	1144.99	1100.25	1083.7	738.386	681.82	821.07	1109.65	747.092	-0.570745	0.00500959
PAK2	4488.32	4177.84	4145.16	2772.74	2595.68	3259.87	4270.44	2876.09	-0.570275	0.00777197
NOG	71.9404	68.3909	75.1203	56.2992	40.8411	48.011	71.8172	48.3838	-0.569806	0.0211339
ZFP14	116.619	95.9872	107.139	74.7047	54.4548	86.2571	106.582	71.8055	-0.569793	0.0430783
MT-CO1	103674	97411.4	110117	70037.3	66153.5	73550.4	103734	69913.7	-0.569239	0.00318933
AMOT	604.299	577.123	534.463	422.244	355.091	380.833	571.962	386.056	-0.567108	0.00275955
NUCB2	1821.23	1857.35	1772.1	1226.67	1091.37	1363.02	1816.89	1227.02	-0.566314	0.0113614
RAI14	4582.22	4465.8	4188.27	2922.14	2831.65	3189.07	4412.1	2980.95	-0.56569	0.000864535
ZNF827	413.468	362.352	357.129	236.024	271.14	258.771	377.65	255.311	-0.56479	0.00818326
ITGBL1	149.939	154.779	133	99.6063	98.6993	97.6495	145.906	98.6517	-0.564624	0.0183695
PRUNE2	1269.18	1159.04	1183.45	799.016	720.392	924.415	1203.89	814.607	-0.56353	0.0093155
PXMP4	104.503	105.586	113.296	77.9527	83.9512	56.9622	107.795	72.9554	-0.563204	0.03964
POLR3GL	330.168	331.156	310.333	205.709	199.668	252.261	323.886	219.212	-0.563155	0.0140676
NFYA	1414.57	1477	1424.82	991.732	896.235	1034.27	1438.8	974.079	-0.562755	0.0024213
TRPC1	685.327	706.705	752.435	462.303	454.925	534.631	714.822	483.953	-0.562718	0.00250267
ATP2B4	5474.28	5138.91	4583.57	3343.31	3289.98	3664.3	5065.59	3432.53	-0.561459	0.0129482
CCSAP	939.011	877.083	859.574	594.39	560.431	660.762	891.889	605.194	-0.559467	0.00193731
TRIM6	1160.89	999.466	1034.44	715.649	672.744	780.382	1064.93	722.925	-0.558845	0.00686723
SLC25A53	120.405	99.5867	113.296	70.374	65.7996	90.3258	111.096	75.4998	-0.557264	0.0229762
ABAT	28.0189	29.996	25.8611	18.4055	21.555	17.0887	27.9587	19.0164	-0.556051	0.00763027
ABCC4	577.795	556.726	466.731	336.713	355.091	397.922	533.751	363.242	-0.555236	0.0207849
EID3	49.2224	62.3917	60.3426	40.059	36.3032	40.6873	57.3189	39.0165	-0.554925	0.0357199
VLDLR	560.378	524.33	549.24	345.374	350.553	416.638	544.649	370.855	-0.554473	0.00763903
CGNL1	291.548	279.563	302.944	220.866	182.65	192.044	291.352	198.52	-0.553475	0.00474934
ERBB2IP	9570.34	9037.19	8605.59	5883.27	5708.68	6965.66	9071.04	6185.87	-0.552292	0.00541667
DCBLD1	1150.29	1042.66	1046.76	721.063	690.895	797.471	1079.9	736.476	-0.55219	0.00200616
YOD1	2050.68	2044.53	1939.58	1264.57	1255.86	1595.76	2011.6	1372.06	-0.551995	0.020998
ANTXR1	3037.4	2854.42	2716.65	1914.17	1846.93	2116.55	2869.49	1959.22	-0.550516	0.00192552
TIAM2	437.7	439.141	386.685	251.181	323.325	288.88	421.176	287.795	-0.549378	0.00858603
RIPPLY2	15.9026	19.1974	14.7778	11.9094	12.4792	9.76495	16.6259	11.3845	-0.54636	0.037235
SERPINA1	433.157	489.535	492.592	380.02	342.611	246.565	471.761	323.065	-0.546231	0.0459468
SLC25A51	149.182	136.782	155.167	103.937	99.8338	98.4632	147.043	100.745	-0.545537	0.00868995
ZSCAN30	733.035	718.704	701.944	526.181	460.597	489.875	717.894	492.218	-0.544475	0.00214128
CLEC2D	149.939	137.982	124.38	87.6968	82.8167	112.297	137.433	94.2701	-0.543859	0.0228834
ELMOD2	1069.26	1048.66	963.018	642.027	686.357	785.265	1026.98	704.55	-0.543634	0.00465163
DPP8	2482.32	2374.48	2331.19	1555.81	1517.93	1858.6	2396	1644.11	-0.543321	0.0106711
MATN2	149.939	182.376	188.417	126.673	129.33	101.718	173.577	119.241	-0.541701	0.024924
TUBB6	1509.99	1566.99	1667.42	1079.43	1253.59	926.856	1581.47	1086.63	-0.541408	0.0195132
NIPA1	1934.06	1932.94	1873.08	1321.95	1246.79	1376.86	1913.36	1315.2	-0.540829	0.000717096
LGALS3	1822.74	1558.59	1685.9	1229.92	1151.49	1104.25	1689.08	1161.89	-0.539763	0.00942579
DMXL2	1815.93	1538.19	1405.12	1024.21	1002.88	1247.47	1586.41	1091.52	-0.53943	0.0337598
HIF1AN	2144.58	2140.51	1928.5	1469.19	1374.98	1431.38	2071.2	1425.19	-0.539316	0.00604077
CD109	5782.49	4956.54	4791.69	3331.4	3445.4	3910.86	5176.91	3562.55	-0.539179	0.0171431
IPP	460.418	452.339	438.407	298.819	279.081	353.166	450.388	310.355	-0.53725	0.0177713
FAHD1	420.283	389.948	418.703	305.315	279.081	262.84	409.645	282.412	-0.536573	0.00158981
CLOCK	1637.97	1412.21	1301.68	948.425	914.387	1137.62	1450.62	1000.14	-0.536462	0.0247209
BICD1	1066.23	950.273	923.611	678.838	643.247	705.518	980.038	675.868	-0.536097	0.0109008
MTF1	468.748	430.742	487.666	313.976	307.443	335.263	462.386	318.894	-0.536019	0.00491268
ZNF618	118.134	121.184	130.537	74.7047	99.8338	80.5608	123.285	85.0331	-0.535898	0.0215273
ZMAT3	743.636	670.71	583.722	448.228	420.89	509.405	666.023	459.508	-0.535482	0.0274179
TBC1D4	740.607	689.908	704.407	490.453	473.076	510.219	711.641	491.249	-0.534694	0.000498833
SMAD9	66.6395	52.7929	56.6481	46.5551	40.8411	34.1773	58.6935	40.5245	-0.534406	0.0300644
GNB5	708.802	758.299	721.648	534.842	503.707	472.786	729.583	503.779	-0.534282	0.000744037
SFMBT1	1079.86	1067.86	1024.59	687.5	684.088	819.442	1057.44	730.343	-0.533925	0.010358
SYNJ2	644.434	695.907	631.75	456.89	505.976	399.549	657.364	454.138	-0.53356	0.00813898
SMCHD1	3014.68	2670.84	2554.09	1839.47	1732.34	2120.62	2746.54	1897.48	-0.533531	0.00995511
PLA2G12A	650.492	633.515	556.629	435.236	394.797	441.864	613.546	423.966	-0.533223	0.0102164
ATXN3	180.987	169.177	172.407	103.937	121.389	135.896	174.191	120.407	-0.532745	0.0180184
ROBO1	4249.78	4067.46	3927.19	2796.55	2700.05	2968.54	4081.48	2821.72	-0.532518	0.000575656
REP15	52.2514	55.1926	57.8796	35.7283	41.9756	36.6186	55.1079	38.1075	-0.532184	0.00290181
NR2C2	455.875	415.144	359.592	266.339	277.946	306.782	410.204	283.689	-0.532031	0.0304795
ZCCHC14	789.072	765.498	780.759	573.819	510.514	531.376	778.443	538.57	-0.531459	0.0026112
TMEM14A	773.927	731.902	635.444	500.197	466.269	515.101	713.758	493.856	-0.531345	0.0230374
SLC22A4	140.094	141.581	160.092	105.02	105.506	95.2083	147.256	101.911	-0.531011	0.00815839
PPIP5K2	4327.02	3989.47	3818.82	2670.96	2534.42	3193.95	4045.1	2799.78	-0.530864	0.0093755
LIFR	4065.01	3520.33	3359.48	2378.64	2316.6	2880.66	3648.27	2525.3	-0.530759	0.0166587
ZNF713	68.9113	62.3917	59.1111	49.8031	34.0343	48.011	63.4713	43.9495	-0.53026	0.0387318
WNT10B	58.3096	46.7937	45.5648	36.811	37.4377	30.1086	50.2227	34.7858	-0.529843	0.0418251
DYNC1H1	7708.22	6851.08	6280.55	4721.55	5363.8	4357.61	6946.62	4814.32	-0.528979	0.0170989
EML6	873.129	836.288	758.592	562.992	532.069	616.006	822.67	570.355	-0.528452	0.00504017
PTPN14	9641.52	7972.93	7603.16	5645.08	5599.77	6257.71	8405.87	5834.18	-0.526867	0.0430269
AHI1	508.883	463.138	534.463	346.457	285.888	413.383	502.161	348.576	-0.526679	0.0329724
AIM1	6442.07	6150.38	5914.8	4183.46	3992.22	4672.53	6169.08	4282.74	-0.526523	0.00231867
CASC4	2744.34	2847.22	2599.66	1907.68	1682.43	2097.02	2730.4	1895.71	-0.526377	0.00729827
PLAU	6029.36	6611.12	6255.92	4547.24	4927.03	3651.28	6298.8	4375.18	-0.525734	0.0224023
PACRGL	354.401	352.753	348.509	249.016	216.685	267.722	351.888	244.474	-0.525432	0.0176186
ATAT1	178.715	154.779	179.796	118.012	124.792	113.924	171.097	118.909	-0.524949	0.0141624
MAPRE3	464.205	442.741	515.99	387.598	340.343	261.212	474.312	329.718	-0.524605	0.0384054
ATP6V1B2	890.546	883.082	832.481	592.224	568.372	651.81	868.703	604.136	-0.523991	0.00146265
CNKSR3	250.655	283.162	279.546	179.724	188.323	197.74	271.121	188.596	-0.52364	0.00586476
MME	4868.47	4690.17	4467.81	3153.84	2913.33	3691.96	4675.48	3253.04	-0.523325	0.0122119
CD83	402.109	417.544	378.065	277.165	259.795	297.017	399.239	277.992	-0.522208	0.00155336
LRRC23	308.208	268.764	296.787	212.205	198.533	197.74	291.253	202.826	-0.52203	0.00909841
LMO7	449.059	452.339	460.574	326.968	305.174	316.547	453.991	316.23	-0.52169	0.000256108
L3MBTL3	570.979	553.126	546.777	373.524	364.166	426.403	556.961	388.031	-0.521404	0.00682754
LAMP2	11150	10790.2	10319.8	7187.89	7026.94	8266.84	10753.3	7493.89	-0.520995	0.00398691
TUSC2	511.913	542.327	514.759	416.831	380.049	297.831	523	364.904	-0.519295	0.0381301
CDK14	162.055	154.779	161.324	121.26	89.6235	122.876	159.386	111.253	-0.518682	0.0418237
IQCK	74.9694	82.7889	62.8055	47.6378	56.7238	49.6385	73.5213	51.3333	-0.518266	0.044205
TANC2	1880.29	1698.97	1666.19	1187.7	1284.23	1191.32	1748.49	1221.08	-0.517947	0.00659515
TRIM67	369.546	298.76	346.046	228.445	257.526	222.966	338.117	236.312	-0.51683	0.0225942
THAP5	1840.16	1980.94	1807.81	1294.88	1252.46	1389.06	1876.3	1312.14	-0.515976	0.00144828
GXYLT2	534.631	460.738	444.565	315.059	323.325	368.627	479.978	335.67	-0.515922	0.017352
ARSG	105.26	117.584	125.611	87.6968	91.8925	64.2859	116.152	81.2917	-0.514831	0.0344688
MT-ND2	27865.2	25771.4	28539.6	19008.6	17367.7	21149.3	27392	19175.2	-0.514517	0.00489909
MED31	406.652	377.949	381.759	272.835	240.509	304.341	388.787	272.561	-0.512399	0.0118868
NDRG1	1060.17	1042.66	1128.04	787.106	848.587	630.653	1076.96	755.449	-0.511555	0.0256402
HLA-DMA	73.4549	76.7897	66.5	54.1338	49.9169	48.011	72.2482	50.6872	-0.511339	0.00687221
GABBR1	570.979	585.522	625.592	482.874	435.638	332.008	594.031	416.84	-0.511044	0.0446257
TUSC3	2185.47	2151.31	2040.56	1405.31	1387.46	1682.83	2125.78	1491.87	-0.510874	0.0110943
LEPROT	3172.95	2978	2849.65	2099.31	2006.89	2210.95	3000.2	2105.71	-0.510748	0.00259216
CD302	149.182	142.781	124.38	84.4488	93.027	114.738	138.781	97.4046	-0.510744	0.0254369
FARP2	397.565	410.345	368.213	283.661	279.081	262.84	392.041	275.194	-0.510555	0.00376311
AFMID	308.965	313.158	285.704	231.693	212.147	193.672	302.609	212.504	-0.509966	0.00357552
THAP2	206.734	200.373	194.574	132.087	129.33	161.122	200.56	140.846	-0.509916	0.0189151
MED8	837.537	851.886	884.203	600.886	603.541	602.986	857.876	602.471	-0.509877	0.00282736
SEL1L	4654.92	4215.04	4259.69	2979.53	2811.23	3430.75	4376.55	3073.84	-0.509754	0.00609378
ESCO2	198.404	187.175	176.102	110.433	132.734	151.357	187.227	131.508	-0.50964	0.0242143
SNRK	388.478	421.144	402.694	270.669	284.753	296.203	404.105	283.875	-0.509474	0.000739249
NHLRC3	536.145	517.131	512.296	361.614	348.284	390.598	521.857	366.832	-0.508536	0.00126015
KIF3A	900.391	826.689	907.601	597.638	551.355	704.704	878.227	617.899	-0.507223	0.0135874
OCIAD2	1776.55	1652.18	1593.54	1213.68	1093.63	1227.94	1674.09	1178.42	-0.506523	0.00239199
HK1	1285.84	1388.21	1357.09	971.161	1017.62	851.178	1343.72	946.654	-0.505318	0.00464616
IQSEC1	402.866	411.545	450.722	325.886	327.863	237.614	421.711	297.121	-0.505204	0.0345556
DHFR	841.324	963.471	873.12	606.299	589.927	690.87	892.638	629.032	-0.504942	0.00579798
WDR47	489.195	466.738	481.509	320.472	323.325	369.441	479.147	337.746	-0.504529	0.0057105
JAG1	104.503	104.386	97.287	75.7874	78.2788	61.8447	102.059	71.9703	-0.503925	0.0149148
C7orf73	1155.59	1197.44	1007.35	808.76	731.736	829.207	1120.13	789.901	-0.503918	0.0147643
KCTD7	700.472	680.309	694.555	490.453	494.631	478.483	691.779	487.855	-0.503857	1.74665e-05
PIM2	271.102	265.165	327.574	205.709	239.374	164.377	287.947	203.153	-0.503234	0.045341
CCDC104	897.361	872.283	965.481	622.539	601.272	706.331	911.709	643.381	-0.5029	0.00342765
TP63	181.744	200.373	163.787	134.252	111.179	139.964	181.968	128.465	-0.502311	0.0187674
RCOR3	779.228	721.104	821.398	535.925	479.883	623.329	773.91	546.379	-0.502263	0.0142653
CPOX	764.082	806.292	758.592	538.09	508.245	598.103	776.322	548.146	-0.502095	0.00401804
KIAA1549	1390.34	1262.23	1299.21	909.449	954.094	926.856	1317.26	930.133	-0.502034	0.00518192
ZC3HAV1L	289.276	310.758	254.917	199.213	175.844	228.663	284.984	201.24	-0.501965	0.0200384
CTSO	525.543	506.332	493.824	376.772	316.519	384.088	508.566	359.126	-0.501946	0.0102997
SLC16A6	70.4258	58.7921	62.8055	45.4724	39.7066	50.4522	64.0078	45.2104	-0.501593	0.0154335
C5orf54	257.471	267.564	256.148	182.972	179.247	189.603	260.394	183.941	-0.501457	0.000102773
IMPAD1	5071.42	4794.56	4533.08	3160.33	3241.2	3770.08	4799.69	3390.54	-0.501426	0.00523386
TMCO3	512.67	482.335	536.926	388.681	350.553	343.401	510.644	360.878	-0.500805	0.00220347
SNX30	452.088	403.146	384.222	266.339	294.964	314.92	413.152	292.074	-0.50034	0.0106019
CRADD	131.764	103.186	123.148	85.5315	89.6235	78.1196	119.366	84.4249	-0.499655	0.0396026
SLC4A7	3212.33	2988.8	2765.91	2026.77	1910.46	2406.25	2989.01	2114.49	-0.499358	0.0120212
RABGEF1	18.9317	17.9976	19.7037	14.0748	11.3448	14.6474	18.8777	13.3557	-0.499228	0.0179762
ATP10D	1577.39	1600.59	1472.85	1080.51	1026.7	1184	1550.27	1097.07	-0.498868	0.00188892
SUN1	7593.87	7977.73	8125.31	5783.66	6069.44	4932.11	7898.97	5595.07	-0.497508	0.0104542
FAM168A	1560.73	1493.8	1538.12	1085.92	1094.77	1072.52	1530.88	1084.4	-0.497462	0.000780224
GPATCH11	498.282	476.336	513.527	370.275	309.712	374.323	496.048	351.437	-0.497216	0.00868369
AKAP12	3091.92	2756.03	2764.67	2013.78	2021.63	2066.91	2870.88	2034.11	-0.497094	0.0153666
FBXO18	1044.27	1177.04	1193.3	871.555	847.453	701.449	1138.21	806.819	-0.496445	0.00989622
BCOR	670.939	743.9	710.564	469.882	596.734	440.236	708.468	502.284	-0.496199	0.0343664
CALM1	2784.47	2757.23	2674.78	1913.09	1833.31	2079.12	2738.83	1941.84	-0.496133	0.00284262
INPP5F	1185.12	1124.25	1177.3	777.362	753.291	942.318	1162.22	824.324	-0.495604	0.021251
POLH	280.189	283.162	307.87	203.543	179.247	235.173	290.407	205.988	-0.495519	0.0183844
AOX1	358.187	369.551	305.407	231.693	228.029	273.419	344.382	244.38	-0.49488	0.0179601
ADAMTSL1	72.6976	79.1894	81.2777	61.7126	58.9927	44.756	77.7216	55.1538	-0.494856	0.0325551
DOCK10	915.536	897.48	816.472	590.059	547.951	728.302	876.496	622.104	-0.494591	0.0244392
RPS6KA3	4111.2	3613.92	3738.78	2538.88	2437.99	3160.59	3821.3	2712.48	-0.494448	0.0198784
SMAD2	4043.05	3672.71	3706.76	2519.39	2545.76	3044.22	3807.5	2703.12	-0.494218	0.00829386
CENPF	11165.9	9800.29	9236.11	6907.48	6531.17	8006.44	10067.4	7148.37	-0.494011	0.0177487
SLC25A20	351.372	395.947	391.611	256.594	281.35	270.977	379.643	269.641	-0.493607	0.00646426
ZSWIM5	40.1352	50.3933	46.7963	32.4803	31.7653	33.3636	45.7749	32.5364	-0.492502	0.044979
TENM3	861.77	869.884	751.203	531.594	580.851	652.624	827.619	588.357	-0.492276	0.01017
ASB9	130.25	166.778	160.092	111.516	93.027	120.434	152.373	108.326	-0.492235	0.0382247
SLC5A3	2367.22	2054.13	1907.56	1429.13	1346.62	1724.33	2109.64	1500.03	-0.492005	0.0276092
PRKAA2	103.746	95.9872	78.8148	56.2992	72.6064	69.1684	92.8492	66.0247	-0.491884	0.0464351
FAM102B	1853.03	1917.34	1759.79	1225.59	1195.74	1511.94	1843.39	1311.09	-0.491594	0.0201738
F2RL2	1625.85	1484.2	1539.35	1063.19	1066.41	1177.49	1549.8	1102.36	-0.491486	0.00135797
HNRNPUL2	890.546	767.897	705.638	556.496	505.976	620.888	788.027	561.12	-0.489936	0.0321099
PNPLA3	238.539	241.168	233.981	180.807	162.23	165.19	237.896	169.409	-0.48982	0.00326909
TMEM50B	382.42	395.947	406.389	272.835	277.946	292.948	394.919	281.243	-0.489737	0.000274722
S100A13	93.9011	92.3876	92.3611	66.0433	71.4719	61.0309	92.8833	66.1821	-0.488979	0.0108186
HECW1	260.5	260.365	245.065	178.642	190.592	176.583	255.31	181.939	-0.488796	0.000458644
UBN1	1665.23	1625.78	1640.33	1215.85	1253.59	1045.66	1643.78	1171.7	-0.488414	0.0154882
HOXB8	172.657	164.378	193.342	131.004	142.944	104.159	176.792	126.036	-0.488224	0.0271924
ARHGEF28	595.212	584.322	525.842	376.772	387.99	451.629	568.459	405.464	-0.487483	0.00692549
HIST2H2BE	70.4258	56.3925	59.1111	46.5551	45.379	40.6873	61.9765	44.2071	-0.487441	0.0385952
PIAS3	939.768	1005.47	1098.48	765.453	798.67	607.054	1014.57	723.726	-0.487356	0.0198835
ENO2	91.6293	85.1886	104.676	69.2913	73.7409	57.776	93.8313	66.9361	-0.487285	0.0238624
RHOBTB1	70.4258	56.3925	71.4259	46.5551	41.9756	52.8935	66.0814	47.1414	-0.48725	0.0384033
PER3	443.001	435.542	450.722	336.713	285.888	326.312	443.088	316.304	-0.486282	0.0101393
LHFP	172.657	157.179	152.704	123.425	125.927	95.2083	160.846	114.853	-0.485891	0.0234846
RWDD4	209.006	218.371	209.352	154.823	139.54	160.308	212.243	151.557	-0.485854	0.00348154
GLT8D1	1423.66	1444.61	1433.44	1007.97	994.935	1069.26	1433.9	1024.06	-0.485654	0.00182675
GPR135	89.3575	100.787	89.8981	64.9606	61.2617	74.0509	93.3474	66.7577	-0.483675	0.00750653
ENPP1	450.574	418.744	434.713	320.472	280.215	332.008	434.677	310.899	-0.483499	0.00512747
TRIM52	210.52	202.773	194.574	148.327	138.406	148.102	202.622	144.945	-0.48329	0.00086199
PTPN3	429.37	461.938	370.676	289.075	294.964	318.988	420.661	301.009	-0.482854	0.0352123
OSCP1	53.766	46.7937	46.7963	41.1417	31.7653	32.5498	49.1187	35.1523	-0.482653	0.0236302
C6orf120	836.78	813.491	769.675	509.941	541.145	681.105	806.649	577.397	-0.482378	0.0360472
DAW1	37.8634	44.3941	41.8703	34.6457	24.9585	29.2948	41.3759	29.633	-0.481587	0.031426
ICK	556.591	494.334	568.944	401.673	372.108	386.529	539.956	386.77	-0.481367	0.0134668
SLAIN2	2964.7	2759.63	2763.44	1961.81	1954.7	2163.75	2829.26	2026.75	-0.481253	0.00113613
ZFP30	358.187	352.753	289.398	231.693	217.819	267.722	333.446	239.078	-0.479971	0.0297233
RFX5	2663.31	2690.04	2653.84	2002.95	1870.75	1869.99	2669.06	1914.56	-0.479318	0.00217421
GINM1	880.702	837.488	809.083	622.539	563.834	626.584	842.424	604.319	-0.479236	0.00121281
NHLRC2	1355.51	1196.24	1141.58	889.96	769.174	991.142	1231.11	883.426	-0.478779	0.0185932
ASH1L	2882.92	2434.47	2273.31	1755.02	1644.99	2047.38	2530.23	1815.8	-0.478668	0.0380016
GPD1L	256.714	275.963	266	203.543	176.978	192.858	266.225	191.126	-0.478122	0.00205089
NHSL2	127.221	104.386	115.759	82.2834	96.4304	70.7959	115.789	83.1699	-0.477361	0.0308821
PPAPDC1A	72.6976	67.191	77.5833	53.0512	60.1272	43.1285	72.4906	52.1023	-0.476448	0.0330469
BEST3	227.937	235.169	242.602	147.244	174.709	185.534	235.236	169.162	-0.475699	0.0185433
MTL5	547.504	523.13	527.074	410.335	344.88	393.853	532.569	383.023	-0.47554	0.0092998
SYTL2	879.187	904.679	796.768	601.968	581.986	672.968	860.211	618.974	-0.474813	0.00522885
AFAP1L2	919.322	975.47	1031.98	771.949	770.309	563.926	975.591	702.061	-0.47468	0.0405281
SS18L1	664.88	641.914	667.463	470.964	484.421	465.463	658.086	473.616	-0.474558	0.000110707
RPL13A	2817.79	2720.04	2876.74	2248.72	2111.26	1699.91	2804.86	2019.96	-0.473597	0.0336891
TIAF1	53.0087	56.3925	60.3426	40.059	46.5135	35.8048	56.5812	40.7924	-0.472022	0.0178944
KCNG3	99.9593	95.9872	82.5092	54.1338	78.2788	68.3546	92.8185	66.9224	-0.471923	0.0458998
GSAP	221.879	200.373	216.741	156.988	139.54	164.377	212.998	153.635	-0.47133	0.00396206
PTEN	1134.39	970.67	1014.74	742.716	684.088	823.511	1039.93	750.105	-0.471325	0.0111497
IL6ST	13681.5	12972.7	12292.6	9029.52	8422.34	10643	12982.3	9364.95	-0.471201	0.0150388
TRIM62	322.596	316.758	322.648	254.429	248.45	191.23	320.667	231.37	-0.470876	0.0461224
PRDM4	845.11	869.884	900.212	617.126	587.658	682.733	871.735	629.172	-0.470435	0.00405423
ZNF41	206.734	188.375	181.028	118.012	138.406	159.494	192.045	138.637	-0.470132	0.0264836
MBNL1	5340.25	5167.71	4848.34	3514.37	3472.63	4098.84	5118.77	3695.28	-0.470113	0.00620089
SYT11	32.5625	32.3957	36.9444	19.4882	27.2274	26.8536	33.9675	24.5231	-0.470017	0.0432491
MAN1A2	4093.03	3743.5	3482.63	2641.73	2467.48	3062.94	3773.05	2724.05	-0.469978	0.0137433
WRB	720.918	741.501	714.259	509.941	500.304	561.485	725.559	523.91	-0.469776	0.00341395
AFF3	96.9302	88.7881	105.907	62.7953	68.0685	79.7471	97.2086	70.2036	-0.469538	0.0185094
SERTAD2	3936.27	3743.5	3671.04	2666.63	2559.38	2971.8	3783.61	2732.6	-0.469486	0.00362971
SFR1	377.119	338.355	374.37	252.264	234.836	300.272	363.281	262.457	-0.469004	0.017378
CCDC115	527.815	584.322	550.472	418.996	367.57	415.01	554.203	400.525	-0.468521	0.00273324
FKBP9	1747.02	1667.78	1683.43	1232.09	1131.07	1321.52	1699.41	1228.23	-0.468456	0.00587562
RAB4A	450.574	436.742	461.805	318.307	325.594	331.195	449.707	325.032	-0.468403	0.000618036
HSD17B11	865.556	839.888	772.138	560.827	547.951	683.546	825.861	597.442	-0.467101	0.016043
NCAPD2	8075.5	8641.24	8372.84	6156.1	6471.05	5524.52	8363.19	6050.56	-0.466986	0.004347
NEK1	596.726	515.931	538.157	370.275	350.553	473.6	550.272	398.143	-0.466858	0.0362985
FAM134A	2455.06	2632.45	2647.68	2047.34	2052.27	1497.29	2578.4	1865.63	-0.466809	0.0489501
PTHLH	325.625	298.76	288.166	223.031	207.609	230.29	304.184	220.31	-0.465407	0.00575643
STON1	137.823	154.779	142.852	94.1929	97.5649	123.689	145.151	105.149	-0.465121	0.0311764
GLB1L	211.278	208.772	222.898	148.327	153.154	164.377	214.316	155.286	-0.464812	0.00081808
LPGAT1	2799.62	2566.46	2583.65	1878.44	1741.42	2140.97	2649.91	1920.28	-0.464628	0.00978037
WNK1	12235.2	10863.3	10311.2	7539.76	7819.94	8853.55	11136.6	8071.08	-0.46447	0.0150339
37499	923.866	926.276	999.962	700.492	661.399	705.518	950.035	689.136	-0.463191	0.00232577
SLC46A3	128.735	129.583	114.528	86.6141	91.8925	91.9533	124.282	90.1533	-0.463164	0.0120793
CDKN2C	678.511	807.492	732.731	547.834	618.289	443.491	739.578	536.538	-0.463021	0.0364213
ZNF292	1195.72	1091.85	990.11	721.063	722.661	934.18	1092.56	792.635	-0.462989	0.0328561
RQCD1	1801.54	1756.57	1626.79	1225.59	1262.67	1275.14	1728.3	1254.47	-0.462276	0.00804994
ZBTB4	842.838	908.279	921.148	685.334	668.206	587.524	890.755	647.022	-0.461214	0.00377314
DECR1	1201.03	1163.84	1132.96	809.842	761.233	969.985	1165.94	847.02	-0.461031	0.0281112
ACTRT3	37.1061	46.7937	44.3333	33.563	29.4964	30.1086	42.7444	31.056	-0.460864	0.0404444
ZNF345	80.2703	77.9896	62.8055	58.4646	47.648	54.521	73.6885	53.5445	-0.460701	0.0457201
C19orf82	53.766	67.191	61.574	49.8031	39.7066	43.1285	60.8437	44.2128	-0.460644	0.0303585
CACNA2D1	2013.57	1845.35	1698.21	1274.31	1228.64	1537.17	1852.38	1346.7	-0.459946	0.0189129
GPR157	205.977	201.573	237.676	151.575	173.575	144.033	215.075	156.394	-0.459654	0.0170971
CYP20A1	255.199	265.165	240.139	182.972	183.785	186.348	253.501	184.368	-0.459399	0.00979894
ZDHHC23	569.465	511.132	461.805	351.87	347.149	423.148	514.134	374.056	-0.458891	0.0263429
ADAMTS3	3784.06	3397.95	3364.41	2477.16	2383.53	2815.56	3515.47	2558.75	-0.458278	0.00705038
HEATR5A	488.437	507.532	474.12	348.622	309.712	411.755	490.03	356.696	-0.458173	0.0359543
FAM216A	432.4	370.75	402.694	280.413	293.829	303.527	401.948	292.59	-0.458129	0.0159817
SASH1	1385.8	1373.82	1387.88	1004.72	1041.45	974.867	1382.5	1007.01	-0.457195	0.00172497
C15orf52	586.882	572.323	628.055	483.957	467.404	350.724	595.754	434.028	-0.456927	0.0462341
C10orf76	914.021	976.669	892.824	703.74	639.844	684.36	927.838	675.981	-0.45689	0.00180079
FAM222B	1739.44	1610.18	1754.86	1247.24	1205.95	1266.19	1701.5	1239.79	-0.456704	0.00456536
NKIRAS1	287.761	299.96	309.102	208.957	216.685	227.849	298.941	217.83	-0.456658	0.000647365
PAXIP1	1071.53	977.869	975.333	715.649	716.988	771.431	1008.24	734.69	-0.45664	0.00391171
TEC	235.51	230.369	210.583	155.905	153.154	183.907	225.487	164.322	-0.456521	0.00923783
C1orf115	97.6875	103.186	105.907	85.5315	68.0685	69.9821	102.26	74.5274	-0.456404	0.0235776
RAB11A	4841.97	4795.76	4518.3	3350.88	3262.75	3704.98	4718.68	3439.54	-0.456166	0.00219752
ATM	3356.21	2751.23	2652.61	2071.16	1873.02	2442.05	2920.02	2128.74	-0.455974	0.0495871
TRAK1	787.558	733.102	785.685	543.504	644.382	493.944	768.781	560.61	-0.455577	0.0289758
RNF6	848.896	853.086	842.333	593.307	570.641	691.684	848.105	618.544	-0.455367	0.0245257
KHDC1	46.9506	44.3941	44.3333	34.6457	31.7653	32.5498	45.226	32.9869	-0.455257	0.000551221
FLVCR2	34.077	33.5955	40.6389	23.8189	28.3619	26.8536	36.1038	26.3448	-0.454633	0.0300775
IPO7	12809.2	11970.8	11763.1	8522.83	8064.98	10084.8	12181	8890.86	-0.454241	0.0172835
JRKL	373.333	359.952	391.611	266.339	241.643	313.292	374.965	273.758	-0.453856	0.0260859
RNF38	1182.09	1120.65	1018.43	719.98	749.888	955.338	1107.06	808.402	-0.453588	0.0349906
SLC22A23	99.9593	117.584	119.454	82.2834	81.6822	82.1883	112.332	82.0513	-0.453175	0.0394696
TOB1	723.19	663.511	699.481	492.618	461.731	570.436	695.394	508.262	-0.452259	0.0138629
LONP2	1489.54	1424.21	1477.78	1035.04	1025.57	1149.82	1463.84	1070.14	-0.451959	0.00328183
FAM127C	515.699	593.921	559.092	424.409	403.873	392.225	556.237	406.836	-0.451253	0.0122918
MYO5B	154.482	125.983	145.315	106.102	119.12	86.2571	141.927	103.826	-0.450973	0.0409857
ABHD15	285.49	311.958	282.009	229.527	183.785	230.29	293.152	214.534	-0.450443	0.0180667
DLG2	24.2325	27.5963	24.6296	20.5709	15.8827	19.5299	25.4862	18.6611	-0.449677	0.0211836
C12orf56	71.1831	73.1902	87.4351	50.8858	63.5306	55.3347	77.2695	56.5837	-0.449512	0.0351143
SOCS5	1261.61	1251.43	1200.69	856.397	832.705	1031.02	1237.91	906.706	-0.449201	0.0258064
UEVLD	1041.24	946.673	976.564	701.575	665.937	803.981	988.16	723.831	-0.449092	0.00874048
FOXJ2	1325.22	1397.81	1264.73	972.244	997.204	952.896	1329.25	974.115	-0.448453	0.00669407
SERPINB6	2629.23	2752.43	2928.46	2106.89	2136.22	1851.27	2770.04	2031.46	-0.447391	0.0041785
TMTC4	195.375	165.578	153.935	138.583	114.582	124.503	171.629	125.889	-0.447141	0.0449296
CARF	200.676	179.976	215.509	137.5	133.868	166.004	198.72	145.791	-0.44684	0.0216342
ZEB1	1313.1	1234.63	1253.65	894.291	836.108	1058.68	1267.13	929.694	-0.446734	0.0262351
GPR137B	356.673	340.754	309.102	253.346	237.105	248.192	335.51	246.215	-0.446437	0.0156259
TSPAN5	1322.95	1348.62	1360.79	954.921	918.925	1085.54	1344.12	986.461	-0.446325	0.0158801
MTMR11	717.132	784.695	837.407	652.854	577.448	487.434	779.745	572.579	-0.445528	0.0287464
C5orf24	3336.52	3257.56	2951.86	2272.54	2108.99	2629.21	3181.98	2336.91	-0.445321	0.0138393
ARID4B	1806.84	1712.17	1768.41	1241.83	1129.94	1511.94	1762.47	1294.57	-0.445129	0.0472061
RASAL2	2513.37	2375.68	2198.19	1736.61	1662.01	1807.33	2362.41	1735.32	-0.445064	0.010022
CMBL	1225.26	1142.25	1115.72	858.563	791.864	908.954	1161.08	853.127	-0.44463	0.00288281
ERCC4	577.038	526.73	522.148	374.606	387.99	432.099	541.972	398.232	-0.444609	0.00435302
IFNAR2	399.837	339.555	327.574	262.008	250.719	271.791	355.655	261.506	-0.443635	0.0438816
F2R	7687.78	7483.4	7206.63	5359.25	5454.56	5645.77	7459.27	5486.52	-0.443141	0.000769219
SS18	3025.28	3133.98	3092.25	2200	2207.69	2400.55	3083.84	2269.41	-0.442408	0.00183437
RSF1	2616.36	2369.68	2322.57	1711.71	1723.27	1944.85	2436.2	1793.28	-0.442037	0.00614506
BMP2K	457.389	465.538	407.62	299.901	317.653	362.117	443.516	326.557	-0.44165	0.0106835
SPOPL	1041.24	983.868	885.435	659.35	642.113	842.227	970.182	714.563	-0.441193	0.0362722
ZMYND11	1086.68	1011.46	985.185	761.122	723.795	786.892	1027.78	757.27	-0.440647	0.00340312
ARL13B	467.991	503.933	503.676	346.457	341.477	399.549	491.866	362.494	-0.440308	0.00687241
C12orf75	526.301	517.131	477.815	354.035	347.149	421.52	507.082	374.235	-0.438275	0.0136752
PGBD1	113.59	135.582	121.917	82.2834	102.103	89.512	123.696	91.2994	-0.438123	0.0203138
LUM	21.9607	23.9968	22.1667	17.3228	15.8827	17.0887	22.7081	16.7647	-0.437777	0.00260375
TAF12	414.225	364.751	413.778	311.811	255.257	314.106	397.585	293.725	-0.436798	0.015541
INO80C	139.337	143.981	160.092	116.929	117.985	92.767	147.803	109.227	-0.436348	0.023005
OCRL	3203.24	3159.18	3262.19	2314.76	2226.97	2583.64	3208.2	2375.13	-0.433761	0.0115167
SYAP1	957.186	967.071	991.342	763.287	746.485	649.369	971.866	719.714	-0.433335	0.0138269
ACSL1	820.12	694.707	752.435	553.248	517.321	608.682	755.754	559.75	-0.433134	0.0145629
DUSP3	2372.52	2615.65	2474.04	1968.31	1962.64	1599.82	2487.4	1843.59	-0.432122	0.0170032
RSPH3	362.731	376.75	337.426	252.264	262.064	283.997	358.969	266.108	-0.431845	0.00380108
FAM200B	904.177	887.881	873.12	686.417	609.213	680.291	888.393	658.641	-0.431706	0.00607898
MAGED1	1555.43	1706.17	1812.74	1332.78	1371.58	1057.87	1691.45	1254.08	-0.431633	0.0271794
AP3S1	1567.54	1523.8	1487.63	1100	1045.99	1249.91	1526.32	1131.97	-0.431229	0.0140579
C2CD3	1171.49	1173.44	1108.33	863.976	846.318	851.178	1151.09	853.824	-0.430989	0.00342241
CXXC4	302.907	260.365	254.917	191.634	205.34	209.946	272.73	202.307	-0.430926	0.0316411
TANGO6	524.029	560.325	506.139	398.425	386.856	394.667	530.164	393.316	-0.43075	0.0106264
SLC35E1	1158.62	1124.25	1132.96	865.059	867.873	801.54	1138.61	844.824	-0.430551	0.00146499
PID1	69.6686	67.191	67.7314	48.7205	51.0514	52.0797	68.197	50.6172	-0.430081	0.000227617
CLK4	475.564	488.335	506.139	324.803	365.301	401.177	490.012	363.76	-0.42983	0.0180657
GOLIM4	1296.44	1246.63	1248.72	867.224	948.421	1000.09	1263.93	938.58	-0.429368	0.00652249
EHBP1L1	1393.37	1381.02	1597.23	1179.04	1129.94	937.435	1457.21	1082.14	-0.429323	0.0211725
VAMP3	3016.19	3049.99	2884.13	2177.26	2133.95	2335.45	2983.44	2215.55	-0.429309	0.000758905
ULK4	242.325	250.766	262.305	172.146	188.323	200.995	251.799	187.155	-0.428043	0.00459353
SLC31A2	231.724	225.57	229.055	172.146	163.364	174.955	228.783	170.155	-0.427129	0.000677479
BTBD7	506.612	507.532	467.963	334.547	372.108	396.294	494.035	367.65	-0.426283	0.00617649
ENTPD5	1367.62	1358.22	1362.02	1007.97	958.631	1077.4	1362.62	1014.67	-0.425376	0.00932033
CMTR2	1157.86	1143.45	1124.34	813.09	775.981	961.848	1141.88	850.306	-0.425361	0.0327839
GSTA4	305.936	325.157	346.046	219.783	230.298	278.301	325.713	242.794	-0.423866	0.0241334
IL18	1605.41	1520.2	1552.9	1185.53	1110.65	1191.32	1559.5	1162.5	-0.42385	0.000385743
IL6R	500.554	500.333	543.083	365.945	387.99	397.108	514.657	383.681	-0.423702	0.00274636
MKNK1	293.062	295.161	304.176	215.453	250.719	199.368	297.466	221.846	-0.423164	0.032713
BNC1	667.91	771.497	668.694	490.453	558.162	524.866	702.7	524.493	-0.421984	0.0181585
FZD6	3857.52	3916.28	3709.22	2744.59	2639.92	3187.44	3827.67	2857.32	-0.421806	0.0188149
TPM1	5183.49	5093.32	4983.8	3878.15	3742.63	3773.34	5086.87	3798.04	-0.421523	0.00011086
YPEL2	188.56	179.976	213.046	142.913	138.406	152.984	193.861	144.768	-0.421278	0.0243781
TOM1L1	2101.42	2176.51	2155.09	1559.05	1415.82	1830.11	2144.34	1601.66	-0.420961	0.0426662
CALU	8614.67	8510.46	7951.67	6057.58	5875.45	6802.91	8358.93	6245.31	-0.420545	0.00509769
ASAP2	3607.62	3390.75	3450.61	2463.09	2528.74	2816.37	3482.99	2602.74	-0.420298	0.00459216
LAMA1	1037.46	1045.06	959.323	743.799	807.746	721.793	1013.95	757.779	-0.420132	0.00246359
HECW2	24.9898	20.3973	24.6296	15.1575	19.2861	17.9024	23.3389	17.4487	-0.419621	0.0385937
PIP4K2A	769.383	826.689	761.055	596.555	535.472	630.653	785.709	587.56	-0.419259	0.00590594
VDAC1	6260.33	6183.97	5751.01	4423.82	4468.7	4716.47	6065.1	4536.33	-0.419007	0.00284409
LAYN	1031.4	1005.47	1024.59	820.669	729.467	740.509	1020.49	763.548	-0.418464	0.00856075
KIRREL	4626.9	4752.56	4556.48	3625.88	3590.61	3211.04	4645.31	3475.85	-0.418412	0.00559932
RAB13	704.258	693.507	710.564	559.744	490.093	528.121	702.777	525.986	-0.418042	0.00941339
HOXB3	242.325	250.766	249.991	178.642	208.743	169.259	247.694	185.548	-0.416767	0.029735
RAB3D	917.808	800.293	895.286	618.208	697.702	642.045	871.129	652.652	-0.416572	0.0104537
SMAP2	375.604	367.151	376.833	263.09	281.35	294.576	373.196	279.672	-0.416198	0.00521832
UST	446.03	439.141	438.407	313.976	317.653	360.489	441.193	330.706	-0.415859	0.0158074
NABP2	1020.04	985.068	933.462	819.586	769.174	614.378	979.523	734.38	-0.415554	0.0428737
PDCD5	685.327	604.719	613.277	521.85	408.411	497.199	634.441	475.82	-0.41507	0.0240493
SKAP2	2938.2	2866.42	2879.2	2162.11	1935.41	2416.83	2894.6	2171.45	-0.414709	0.0323425
ADCY7	1165.43	1235.83	1311.53	922.441	945.018	918.719	1237.6	928.726	-0.414219	0.0153868
SLC30A1	995.806	856.685	879.277	644.193	625.096	781.196	910.59	683.495	-0.413871	0.0262093
AAMDC	109.046	109.185	99.7499	88.7795	66.934	83.0021	105.994	79.5719	-0.413651	0.0382893
TOP2B	4536.03	4175.44	4038.03	3110.53	2872.49	3588.62	4249.83	3190.55	-0.413602	0.0182696
KIAA2026	776.199	692.307	688.398	511.023	503.707	604.613	718.968	539.781	-0.413553	0.0148732
SETD7	2525.49	2387.68	2352.13	1721.46	1708.52	2027.04	2421.76	1819.01	-0.412909	0.0144744
TMBIM4	197.647	209.972	222.898	154.823	149.751	169.259	210.172	157.944	-0.412157	0.00575811
EIF4G3	4428.5	4012.26	3962.9	2999.01	2934.89	3387.62	4134.56	3107.18	-0.412129	0.00739766
PFN2	3216.11	3094.39	2836.1	2215.16	2288.24	2371.26	3048.87	2291.55	-0.41195	0.0119442
TRPM8	1213.14	1274.23	1253.65	927.854	929.135	955.338	1247.01	937.442	-0.411667	0.000662195
ELAVL1	1888.62	1900.55	1802.89	1366.34	1500.91	1336.98	1864.02	1401.41	-0.411537	0.00304426
ZFAND6	2393.72	2252.1	2209.28	1737.7	1580.32	1836.62	2285.03	1718.21	-0.411304	0.00472328
TGFBR1	1395.64	1223.84	1116.95	904.035	876.949	1029.39	1245.48	936.791	-0.4109	0.0418291
STARD13	190.074	176.376	190.88	140.748	136.137	142.406	185.777	139.764	-0.410582	0.00474148
OGFRL1	8786.57	8122.91	7999.7	5965.55	5844.82	6930.67	8303.06	6247.01	-0.410477	0.0105705
KIF16B	495.253	435.542	486.435	354.035	355.091	357.234	472.41	355.453	-0.410378	0.0241499
EPM2AIP1	666.395	631.116	641.601	495.866	429.966	533.817	646.371	486.55	-0.409774	0.0243363
PHKB	1451.68	1339.02	1347.24	1031.79	966.573	1116.46	1379.31	1038.27	-0.409763	0.00420734
NSF	1896.2	1815.36	1789.34	1332.78	1378.39	1430.57	1833.63	1380.58	-0.409434	0.00049194
RNF103	874.643	800.293	873.12	632.283	569.506	716.91	849.352	639.567	-0.409268	0.0209586
TMEM65	652.764	627.516	570.176	457.972	431.101	505.336	616.819	464.803	-0.408227	0.00997391
PURB	3205.51	2816.02	2584.88	2037.6	2000.08	2449.37	2868.8	2162.35	-0.407849	0.0404385
FKBP14	2288.46	2261.7	2204.35	1670.57	1589.4	1834.18	2251.5	1698.05	-0.407009	0.0100367
CAT	758.024	800.293	759.824	527.264	594.465	627.398	772.714	583.042	-0.406334	0.0117198
CC2D2A	886.76	889.081	870.657	638.779	652.323	706.331	882.166	665.811	-0.405937	0.00580608
PPP2R2C	577.795	644.314	673.62	509.941	505.976	415.01	631.91	476.976	-0.405802	0.0213521
COQ3	149.182	172.777	162.555	116.929	135.003	113.924	161.505	121.952	-0.405262	0.014081
LYRM2	1474.4	1381.02	1384.18	1035.04	991.531	1175.86	1413.2	1067.48	-0.404759	0.011075
NRIP3	599.756	581.922	599.731	415.748	439.042	491.502	593.803	448.764	-0.404027	0.0176747
MAGI3	676.239	597.52	605.889	492.618	414.083	515.101	626.549	473.934	-0.402742	0.0195006
HDHD1	632.318	695.907	609.583	498.031	478.748	489.061	645.936	488.614	-0.402697	0.0218799
PDE9A	107.532	107.986	108.37	93.1102	77.1443	74.8646	107.963	81.7064	-0.402011	0.0443912
FRYL	5523.51	4787.36	4466.58	3513.29	3456.75	4218.46	4925.82	3729.5	-0.401382	0.0424746
RNF125	23.4753	20.3973	20.9352	18.4055	13.6137	17.0887	21.6026	16.3693	-0.400212	0.0457005
SLFN11	1331.28	1274.23	1168.68	921.358	867.873	1070.89	1258.06	953.374	-0.400087	0.0187608
C12orf73	225.666	221.97	210.583	175.394	171.306	152.17	219.406	166.29	-0.399904	0.00567971
PTPRG	1171.49	1126.65	1044.3	796.85	820.225	916.278	1114.15	844.451	-0.399852	0.00666475
ZDHHC21	264.286	224.37	232.75	162.402	182.65	201.809	240.469	182.287	-0.399637	0.0251834
AIG1	227.937	212.372	224.129	190.551	152.02	161.122	221.479	167.897	-0.399592	0.030429
ELMSAN1	1373.68	1357.02	1445.76	1108.66	1162.84	895.12	1392.15	1055.54	-0.399337	0.0428865
GLTSCR1L	485.408	445.14	485.203	367.027	324.46	382.461	471.917	357.983	-0.398645	0.00771117
ASRGL1	84.0566	91.1878	97.287	61.7126	72.6064	72.4234	90.8438	68.9141	-0.398589	0.0140743
UACA	3461.47	3077.59	3219.09	2373.23	2284.83	2745.58	3252.72	2467.88	-0.398373	0.0135283
MXRA7	3249.43	3417.14	3232.64	2570.27	2542.36	2398.11	3299.74	2503.58	-0.398358	0.00058582
PDE10A	129.493	141.581	116.991	96.3582	96.4304	101.718	129.355	98.1689	-0.397995	0.041215
WDFY2	422.555	375.55	403.926	326.968	328.998	256.33	400.677	304.099	-0.397899	0.0357295
IRF2BP2	1903.01	1838.15	1869.39	1452.95	1346.62	1459.05	1870.18	1419.54	-0.397757	0.00165337
GALNT1	3856.76	3901.88	3753.55	2743.5	2755.64	3242.78	3837.4	2913.97	-0.397141	0.0239973
BCL6	245.355	220.77	241.37	185.138	187.188	165.19	235.832	179.172	-0.396411	0.00553772
DENND4A	701.987	595.12	603.426	502.362	409.545	532.19	633.511	481.366	-0.396236	0.0395159
SLC25A40	2014.33	1949.74	1929.73	1411.81	1386.33	1682.01	1964.6	1493.38	-0.39565	0.030899
FAM199X	4649.62	4474.2	4159.94	3174.41	3291.11	3633.38	4427.92	3366.3	-0.395466	0.00594063
ADAMTS16	155.997	159.579	174.87	122.342	140.675	109.856	163.482	124.291	-0.395409	0.0278369
SARM1	225.666	260.365	258.611	192.716	209.878	163.563	248.214	188.719	-0.395344	0.0292043
CSTB	1428.96	1213.04	1328.77	1087.01	1000.61	931.739	1323.59	1006.45	-0.395179	0.017683
RNF216	1952.23	2031.33	2183.42	1657.58	1633.64	1398.83	2055.66	1563.35	-0.39496	0.0108802
ZNF528	494.495	475.136	499.981	380.02	326.729	410.942	489.871	372.563	-0.394916	0.0322351
B4GALT6	1399.43	1340.22	1242.56	954.921	934.807	1139.24	1327.4	1009.66	-0.394742	0.019997
KANK2	1898.47	1899.35	2103.37	1603.44	1571.25	1315.01	1967.06	1496.57	-0.394383	0.0169668
ZIC2	180.987	178.776	189.648	132.087	139.54	146.474	183.137	139.367	-0.394033	0.00145389
GOLGA1	760.296	739.101	717.953	559.744	551.355	576.946	739.117	562.682	-0.393484	0.000690712
ZNF44	227.18	230.369	209.352	161.319	152.02	194.485	222.3	169.275	-0.393145	0.0356997
SEC23IP	2124.13	2085.32	1999.92	1523.33	1492.97	1713.75	2069.79	1576.68	-0.392596	0.00771742
EMP2	577.038	543.527	490.129	378.937	418.621	429.658	536.898	409.072	-0.392293	0.0188084
HPSE	302.15	329.956	280.778	231.693	207.609	256.33	304.294	231.877	-0.392106	0.0223918
ZNF599	63.6104	73.1902	76.3518	54.1338	52.1859	56.1485	71.0508	54.1561	-0.391729	0.0385732
TPGS2	2071.88	2062.52	2055.34	1490.85	1641.59	1586.8	2063.25	1573.08	-0.391327	0.00743063
PLAGL2	735.306	749.9	701.944	556.496	542.279	568.808	729.05	555.861	-0.391293	0.00154567
NR5A2	68.9113	62.3917	59.1111	48.7205	47.648	48.8247	63.4713	48.3977	-0.391166	0.0327722
CCDC88A	5938.49	5378.88	5203.01	3895.47	3850.41	4853.18	5506.79	4199.69	-0.39093	0.0359512
CHGB	480.107	421.144	511.064	407.086	341.477	328.753	470.772	359.106	-0.39062	0.0360142
PRMT6	474.806	539.928	461.805	382.185	353.956	391.412	492.18	375.851	-0.389025	0.0250771
ZNF226	411.196	393.547	416.24	311.811	298.367	322.243	406.995	310.807	-0.38899	0.000592616
GNG12	8160.31	8493.66	7630.25	5925.49	6007.05	6612.5	8094.74	6181.68	-0.388987	0.00480062
RALB	2115.05	2282.09	2157.55	1688.98	1666.54	1650.28	2184.9	1668.6	-0.388929	0.00702664
TEX9	49.9796	44.3941	54.1852	33.563	40.8411	39.0598	49.5196	37.8213	-0.388801	0.033869
BLOC1S6	1544.07	1660.58	1571.37	1203.94	1081.15	1363.02	1592	1216.04	-0.388656	0.0292947
CARHSP1	1338.85	1298.23	1300.44	1058.86	1060.73	888.61	1312.51	1002.73	-0.388385	0.0272073
MSANTD4	801.189	845.887	790.611	613.878	542.279	706.331	812.562	620.829	-0.388281	0.0436202
DYNLL1	2573.95	2483.67	2280.7	1934.74	1867.35	1804.89	2446.11	1868.99	-0.388227	0.0116072
ATP8B1	1369.9	1345.02	1279.51	943.012	1025.57	1084.72	1331.47	1017.77	-0.387618	0.00503016
NDUFB3	945.069	824.29	873.12	652.854	600.137	767.362	880.826	673.451	-0.387284	0.0313288
TANC1	2962.43	3126.78	3166.14	2449.02	2465.21	2162.12	3085.12	2358.78	-0.387281	0.00578719
XRCC6BP1	214.307	171.577	201.963	139.665	146.347	163.563	195.949	149.859	-0.386876	0.0474481
TPM4	11362	11284.5	11077.2	8763.19	8076.33	8967.48	11241.2	8602.33	-0.386001	0.0061414
FARP1	429.37	400.746	459.342	319.39	356.225	311.665	429.82	329.093	-0.385236	0.0108805
SLC7A6	1778.06	1898.15	1676.05	1282.97	1351.16	1463.93	1784.08	1366.02	-0.385205	0.00806653
GALC	725.462	730.702	722.879	509.941	545.683	613.564	726.348	556.396	-0.384549	0.0299119
SUGP2	1039.73	1039.06	1081.24	845.571	798.67	777.127	1053.34	807.123	-0.384115	0.000988225
EEF2K	548.261	517.131	485.203	411.417	401.604	375.137	516.865	396.053	-0.384096	0.00850395
CNTRL	1363.08	1283.83	1373.1	986.319	933.673	1161.22	1340	1027.07	-0.383704	0.0310346
LYRM7	1092.74	1059.46	1001.19	721.063	774.846	922.788	1051.13	806.232	-0.382673	0.0391712
ARHGAP35	1710.67	1604.19	1592.3	1281.89	1247.92	1236.08	1635.72	1255.3	-0.381896	0.00487092
TXLNA	2441.43	2639.65	2497.44	1950.98	2110.12	1756.88	2526.17	1939.33	-0.381396	0.0133551
ZNF793	118.891	107.986	100.981	82.2834	72.6064	96.8358	109.286	83.9085	-0.381219	0.048852
EZH1	562.649	560.325	589.879	448.228	435.638	431.285	570.951	438.384	-0.381173	0.00104683
SPOP	1815.17	1884.95	1715.45	1359.84	1347.76	1451.72	1805.19	1386.44	-0.380765	0.00346485
SORL1	5069.15	4778.96	4361.9	3552.26	3681.37	3682.2	4736.67	3638.61	-0.380485	0.0288295
SRPX2	268.83	277.163	278.315	200.295	224.626	208.319	274.769	211.08	-0.38043	0.00569418
SPAG16	454.36	457.139	488.898	376.772	305.174	393.853	466.799	358.599	-0.380428	0.0425367
GLIPR1	2994.99	2952.81	2688.32	2218.4	2073.82	2344.4	2878.71	2212.21	-0.379933	0.0064416
C19orf43	573.251	521.93	504.907	421.161	453.79	354.793	533.363	409.915	-0.379793	0.0305073
ABRACL	454.36	448.74	504.907	357.283	359.629	365.372	469.336	360.761	-0.379576	0.0243016
ALDH9A1	1763.68	1808.16	1756.09	1353.35	1319.39	1423.24	1775.97	1365.33	-0.379364	0.00119871
FAM3C	2680.73	2645.65	2440.79	1950.98	1833.31	2190.6	2589.06	1991.63	-0.378474	0.0124652
TCF7L2	475.564	469.137	459.342	318.307	384.587	378.392	468.014	360.429	-0.376839	0.0314241
SIRT5	274.131	272.364	277.083	228.445	189.457	216.456	274.526	211.453	-0.376606	0.0303272
ARHGDIB	269.587	255.566	235.213	216.535	186.054	183.093	253.455	195.227	-0.376576	0.0165238
KCTD20	3512.96	3585.12	3377.95	2660.14	2511.73	2897.75	3492.01	2689.87	-0.376521	0.00757835
TUBGCP3	273.373	293.961	273.389	219.783	221.223	206.691	280.241	215.899	-0.37631	0.00248602
FIG4	283.218	265.165	310.333	208.957	214.416	238.428	286.239	220.6	-0.375785	0.0186452
ATP5J2	361.216	326.356	298.018	264.173	262.064	233.545	328.53	253.261	-0.375404	0.0346963
BTD	361.216	385.148	328.805	286.909	273.408	268.536	358.39	276.285	-0.375375	0.0274055
PBRM1	4122.56	3858.68	3542.97	2818.21	2778.33	3292.42	3841.41	2962.98	-0.374583	0.0202281
CETN2	1073.8	1082.26	979.027	762.205	786.191	869.894	1045.03	806.097	-0.374518	0.00679274
CCDC121	228.695	202.773	199.5	163.484	153.154	170.073	210.322	162.237	-0.374499	0.0186556
CDH12	106.775	98.3868	94.824	82.2834	76.0098	73.2371	99.9952	77.1768	-0.373691	0.00823399
IGF2R	8328.42	7633.38	7539.12	6048.92	6348.52	5741.79	7833.64	6046.41	-0.373605	0.00584744
CNPY4	480.107	506.332	506.139	383.268	397.066	372.696	497.526	384.343	-0.372377	0.000668073
WWC3	382.42	362.352	382.991	297.736	313.115	260.399	375.921	290.417	-0.372304	0.0191495
LITAF	1679.62	1626.98	1616.93	1273.23	1278.55	1253.98	1641.18	1268.59	-0.371509	0.000897469
MYL12B	4171.03	4071.06	3836.06	3213.38	3047.2	3077.59	4026.05	3112.72	-0.371187	0.00387052
DYNC2LI1	340.013	323.957	321.416	225.197	252.988	283.997	328.462	254.061	-0.370553	0.0370165
DDHD2	1726.57	1623.38	1644.03	1202.85	1177.59	1482.64	1664.66	1287.69	-0.370437	0.0499956
PNMA2	1008.68	890.281	919.916	729.724	714.719	736.44	939.626	726.961	-0.370208	0.0238591
APAF1	723.19	728.303	685.935	528.346	515.052	610.309	712.476	551.236	-0.370171	0.0191107
NEDD4	3503.87	3466.34	3313.91	2528.05	2495.85	2933.55	3428.04	2652.48	-0.370041	0.0194842
RNF149	703.501	640.714	646.527	482.874	500.304	557.416	663.581	513.531	-0.369821	0.0078695
IAH1	869.343	803.892	868.194	643.11	647.785	676.223	847.143	655.706	-0.369556	0.00480437
LEPR	1438.81	1335.42	1300.44	988.484	958.631	1206.79	1358.22	1051.3	-0.369547	0.0395517
CD59	3797.69	3802.29	3602.08	2800.89	2730.68	3141.06	3734.02	2890.88	-0.369224	0.00962246
MTCH2	2596.67	2570.06	2519.61	1933.66	1860.54	2158.05	2562.11	1984.08	-0.36886	0.0181884
ERMP1	1243.43	1263.43	1169.91	940.846	863.336	1043.22	1225.59	949.135	-0.368792	0.0174224
SLC35F5	2354.34	2238.9	2193.27	1629.43	1638.18	1988.79	2262.17	1752.14	-0.368594	0.0355422
DEPDC7	156.754	141.581	160.092	116.929	112.313	126.131	152.809	118.458	-0.367362	0.0103025
PHKA1	564.921	574.723	577.564	407.086	428.832	495.571	572.403	443.83	-0.367025	0.0379226
ARID1A	2339.2	2193.31	2322.57	1794	1938.82	1583.55	2285.03	1772.12	-0.366733	0.0237296
CLIP4	3178.25	3165.18	3047.91	2323.42	2368.78	2591.78	3130.45	2428	-0.366603	0.0051136
GNAI1	883.731	873.483	892.824	670.177	625.096	762.48	883.346	685.918	-0.364943	0.037294
PRKRIR	1122.27	1205.84	1084.93	893.208	812.284	945.573	1137.68	883.688	-0.364486	0.00868505
MTMR1	1515.29	1417.01	1396.5	1160.63	1122	1079.84	1442.93	1120.82	-0.364448	0.00329607
FBXL4	769.383	731.902	704.407	555.413	509.379	648.555	735.231	571.116	-0.364413	0.0397422
EDEM3	3093.44	2620.45	2746.2	2112.3	1952.43	2507.15	2820.03	2190.63	-0.364365	0.0454588
MSL1	3808.3	3687.11	3567.6	2827.95	2575.26	3190.7	3687.67	2864.64	-0.364357	0.0310166
FRMD4A	1051.84	970.67	1114.49	810.925	811.15	815.373	1045.67	812.483	-0.364016	0.0302987
TBC1D32	411.953	382.749	364.518	299.901	272.274	328.753	386.407	300.31	-0.36367	0.0166051
SRD5A1	923.866	959.872	868.194	679.921	731.736	727.489	917.31	713.049	-0.363409	0.00523117
FOXO3	645.949	651.513	648.99	518.602	486.69	507.777	648.817	504.356	-0.363369	0.00337739
ANAPC16	1853.03	1895.75	1842.3	1366.34	1500.91	1480.2	1863.69	1449.15	-0.362955	0.00471054
USP13	1171.49	1172.24	983.953	778.445	856.529	952.896	1109.23	862.623	-0.362755	0.0396999
TCP11L1	436.943	379.149	450.722	329.134	300.636	355.607	422.271	328.459	-0.362458	0.0297931
GXYLT1	5552.28	5248.1	4932.08	3851.08	3727.89	4658.69	5244.15	4079.22	-0.362416	0.0363635
COL4A5	1236.62	1275.43	1230.25	1023.13	963.169	925.229	1247.43	970.509	-0.362147	0.00350953
GPRASP1	110.561	121.184	123.148	102.854	81.6822	91.9533	118.298	92.1633	-0.360157	0.0298439
STAC	586.882	553.126	561.555	481.791	448.118	396.294	567.188	442.068	-0.359559	0.0244668
MAPK1	3047.24	2889.21	2801.62	2217.32	2177.06	2419.27	2912.69	2271.22	-0.358888	0.00350663
METTL3	1056.39	1120.65	1071.39	828.248	862.201	843.041	1082.81	844.496	-0.358615	0.00172426
CD58	256.714	245.967	243.833	215.453	169.037	197.74	248.838	194.077	-0.358581	0.0464496
PTK2	7345.49	7399.41	7273.13	5681.89	5511.28	5980.22	7339.34	5724.46	-0.358511	0.00464348
HEATR2	768.626	759.498	879.277	689.665	657.996	530.562	802.467	626.074	-0.358109	0.0495507
CCDC147	82.5421	70.7905	82.5092	68.2086	55.5893	60.2172	78.614	61.3384	-0.357996	0.0326199
FCHSD2	784.529	809.892	781.99	638.779	603.541	612.751	792.137	618.357	-0.35731	0.000269812
ACTG1	44129.7	43737.7	47687.9	36239.4	38726.4	30865.4	45185.1	35277.1	-0.357117	0.0315139
PDZD11	571.737	579.522	483.972	421.161	387.99	467.904	545.077	425.685	-0.356673	0.0395853
SPECC1	1562.24	1539.39	1522.11	1158.46	1251.33	1204.34	1541.25	1204.71	-0.355412	0.00216683
CHD3	5347.06	4948.14	5271.97	4267.91	4088.65	3811.59	5189.06	4056.05	-0.355397	0.00336468
SPRYD7	201.433	176.376	188.417	140.748	144.078	157.867	188.742	147.564	-0.355071	0.01238
ACTL6A	1680.38	1756.57	1620.63	1287.3	1252.46	1415.1	1685.86	1318.29	-0.354815	0.00505599
BPGM	362.731	311.958	363.287	277.165	241.643	292.948	345.992	270.586	-0.354653	0.0303053
FGGY	166.599	173.977	177.333	129.921	139.54	135.896	172.636	135.119	-0.353504	0.000957037
SLC25A14	289.276	299.96	268.463	234.941	192.861	244.124	285.9	223.975	-0.35217	0.0384072
TBC1D2B	515.699	491.934	564.018	459.055	411.814	360.489	523.884	410.453	-0.35203	0.0369142
PAPSS1	1581.17	1614.98	1668.66	1200.69	1170.78	1440.33	1621.6	1270.6	-0.351913	0.0447147
GOLM1	2256.66	2286.89	2355.82	1786.42	1928.61	1690.96	2299.79	1802	-0.351907	0.00961047
ARSB	1744.74	1713.37	1719.15	1300.29	1352.29	1404.53	1725.75	1352.37	-0.351735	0.00345404
DTD2	414.982	400.746	342.352	295.571	282.484	329.567	386.027	302.541	-0.351572	0.0426344
DCLRE1B	454.36	500.333	450.722	360.531	367.57	373.509	468.472	367.204	-0.351382	0.0194792
COX20	1198.75	1183.04	1204.39	915.945	932.539	963.475	1195.39	937.319	-0.350874	0.000665048
GPR176	979.146	1030.66	995.036	788.189	815.688	754.342	1001.61	786.073	-0.349593	0.000855619
COG6	480.107	449.94	482.74	354.035	358.494	396.294	470.929	369.608	-0.349515	0.00476872
TRAM2	1531.95	1575.39	1497.48	1201.77	1169.64	1243.4	1534.94	1204.94	-0.349222	0.000450439
ZC3H7A	1779.58	1762.56	1699.44	1356.59	1247.92	1510.31	1747.2	1371.61	-0.349171	0.0293203
IFT88	230.209	209.972	220.435	173.228	152.02	193.672	220.205	172.973	-0.348302	0.0408085
FOCAD	1271.45	1307.83	1201.93	950.59	981.321	1039.97	1260.4	990.626	-0.34747	0.00295088
SYNM	2509.58	2286.89	2397.69	1860.04	1849.19	1946.48	2398.06	1885.24	-0.347119	0.00639498
SPAG1	1723.54	1649.78	1605.85	1261.32	1221.83	1432.19	1659.72	1305.11	-0.346767	0.0161287
GNS	13434.7	12779.5	12114.1	9774.41	9469.46	10898.5	12776.1	10047.5	-0.346615	0.00955227
B3GNT5	1117.73	1046.26	1039.37	791.437	804.343	923.601	1067.79	839.794	-0.346515	0.0155108
KLHL4	1396.4	1327.02	1177.3	996.063	943.883	1129.48	1300.24	1023.14	-0.345771	0.0322449
NME7	1744.74	1664.18	1591.07	1233.17	1244.52	1460.67	1666.66	1312.79	-0.344331	0.0221631
TMEM138	570.979	561.525	555.398	447.146	450.387	432.913	562.634	443.482	-0.343322	8.58804e-05
NENF	343.799	369.551	314.028	276.083	290.426	243.31	342.459	269.939	-0.343296	0.0278036
TSHZ1	120.405	141.581	125.611	98.5236	113.448	93.5808	129.199	101.851	-0.343142	0.0353159
CPD	5572.73	5129.31	4872.97	3935.53	3788.01	4556.98	5191.67	4093.51	-0.342862	0.0252385
EYA1	186.288	188.375	199.5	153.74	150.885	148.102	191.387	150.909	-0.342817	0.00465194
DLX6	71.9404	83.9888	80.0462	56.2992	58.9927	70.7959	78.6585	62.0293	-0.342653	0.0458253
PCNXL2	175.686	166.778	163.787	147.244	117.985	134.268	168.75	133.166	-0.341665	0.0369113
PGAP1	1020.8	955.072	963.018	727.559	729.467	863.384	979.629	773.47	-0.340889	0.0285436
GAN	183.259	182.376	165.018	146.161	136.137	136.709	176.884	139.669	-0.340791	0.0108664
TRIM32	454.36	445.14	493.824	375.689	359.629	365.372	464.441	366.896	-0.340124	0.0157172
ATP1A1	9801.31	9931.07	9832.14	7902.46	7870.99	7591.43	9854.84	7788.29	-0.339525	0.00067329
TMEM5	795.13	788.295	815.24	624.705	581.986	689.243	799.555	631.978	-0.339324	0.0266658
DYNC1I2	1278.27	1259.83	1258.57	932.185	965.438	1103.44	1265.56	1000.35	-0.339262	0.0352748
ZNF224	567.95	573.523	596.037	486.122	410.68	476.855	579.17	457.886	-0.339	0.0254511
TRIM24	674.725	609.518	683.472	504.527	479.883	571.25	655.905	518.553	-0.338995	0.019535
NEDD4L	3463.74	3445.94	3301.6	2653.64	2660.34	2760.23	3403.76	2691.4	-0.33877	0.000662274
ALDH3A2	1922.7	1866.95	1891.55	1381.5	1481.62	1631.56	1893.74	1498.23	-0.337979	0.0273956
PPP1R11	1110.91	1138.65	1204.39	897.539	1010.82	825.952	1151.32	911.436	-0.33707	0.028857
HECTD1	7462.87	6761.1	6489.9	5099.41	5046.15	6252.82	6904.62	5466.13	-0.337044	0.046943
C15orf57	616.415	578.323	560.324	456.89	450.387	482.551	585.021	463.276	-0.336616	0.00621782
ARHGEF6	48.4651	55.1926	48.0277	40.059	38.5722	41.501	50.5618	40.0441	-0.33646	0.0332635
NRDE2	237.782	225.57	258.611	197.047	191.726	183.093	240.654	190.622	-0.336246	0.022231
ELOVL2	1195.72	1175.84	1124.34	911.614	880.353	977.309	1165.3	923.092	-0.336159	0.00323811
ZNF260	792.101	784.695	823.861	631.201	591.062	679.478	800.219	633.913	-0.336109	0.0113498
FNBP1	1086.68	1035.46	1136.66	887.795	884.891	808.863	1086.27	860.516	-0.336102	0.00463334
WDR37	194.618	194.374	189.648	166.732	150.885	140.778	192.88	152.798	-0.336073	0.0291717
SRP14	2329.35	2238.9	2410.01	1994.29	1786.8	1748.74	2326.09	1843.28	-0.335633	0.0092225
SHROOM3	459.661	454.739	514.759	359.449	407.277	366.186	476.386	377.637	-0.335132	0.0173728
PRR11	2914.72	2724.84	2786.84	2300.69	2051.13	2328.94	2808.8	2226.92	-0.334904	0.00824585
BTBD3	1447.14	1387.01	1318.92	1106.5	1064.14	1122.97	1384.36	1097.87	-0.334511	0.0070638
RASA1	4451.22	4437.01	4299.1	3331.4	3266.15	3862.85	4395.77	3486.8	-0.334213	0.0338564
PRSS23	1240.4	1253.83	1156.36	924.606	939.345	1032.64	1216.87	965.532	-0.333774	0.00542954
LDHA	22967.9	23160.5	21601.4	17309.8	16936.6	19509.6	22576.6	17918.7	-0.333366	0.0124706
USP47	2242.27	2130.91	2125.54	1670.57	1580.32	1909.05	2166.24	1719.98	-0.3328	0.0319785
TSPYL4	392.264	364.751	360.824	285.827	292.695	309.223	372.613	295.915	-0.332496	0.00453459
CDCA3	1318.4	1387.01	1390.34	1084.84	1170.78	997.652	1365.25	1084.42	-0.332239	0.0167538
VCL	14060.2	14651.2	14524.1	11801.2	12008.4	10533.9	14411.8	11447.8	-0.332178	0.0139007
LAMC2	2972.27	3059.59	3195.69	2523.72	2434.58	2372.88	3075.85	2443.73	-0.331902	0.00220402
PFKM	5506.85	5993.2	5845.84	4746.46	4615.04	4421.89	5781.96	4594.46	-0.331662	0.00392213
MON2	2829.15	2622.85	2482.67	1992.13	1962.64	2350.91	2644.89	2101.89	-0.331517	0.0295467
CCDC53	227.937	253.166	230.287	164.567	189.457	211.574	237.13	188.533	-0.330864	0.0487171
TWSG1	3030.58	3131.58	2802.85	2270.37	2228.11	2630.84	2988.34	2376.44	-0.330541	0.0214653
FADS1	5840.04	5879.21	5770.72	4749.7	4426.72	4732.75	5829.99	4636.39	-0.330492	0.0045092
WDR59	1323.7	1373.82	1305.37	1079.43	1119.73	985.446	1334.3	1061.53	-0.329928	0.00896013
ATXN1	1469.86	1251.43	1258.57	1057.78	991.531	1117.27	1326.62	1055.53	-0.329793	0.0440401
APPL2	678.511	701.906	689.629	528.346	552.489	566.367	690.016	549.068	-0.329645	0.00107883
ABHD2	6208.83	6170.77	5743.63	4846.06	4971.27	4612.31	6041.08	4809.88	-0.328805	0.00366169
COMMD7	462.69	464.338	439.639	341.043	392.528	354.793	455.556	362.788	-0.328499	0.0127464
GPR125	1788.66	1762.56	1610.78	1410.73	1243.38	1457.42	1720.67	1370.51	-0.328256	0.0156206
SH3YL1	232.481	248.367	215.509	185.138	182.65	187.162	232.119	184.983	-0.32747	0.0360706
IQCD	592.183	633.515	684.703	547.834	518.455	456.511	636.8	507.6	-0.327148	0.0271747
ZBTB37	136.308	118.784	115.759	102.854	91.8925	100.904	123.617	98.5504	-0.326945	0.039926
UBE3B	1484.24	1449.41	1412.51	1160.63	1171.91	1133.55	1448.72	1155.36	-0.326431	0.000947264
LIX1L	1004.89	926.276	1020.9	756.791	805.477	793.402	984.022	785.224	-0.325588	0.00944012
C3orf67	171.142	172.777	165.018	147.244	121.389	137.523	169.646	135.385	-0.325455	0.0355027
ERV3-1	101.474	107.986	116.991	86.6141	94.1614	79.7471	108.817	86.8409	-0.325453	0.0232868
CCNI	6177.03	5803.62	5845.84	4473.62	4474.37	5280.4	5942.16	4742.8	-0.325251	0.0313558
SEPP1	570.979	539.928	550.472	427.657	415.218	483.365	553.793	442.08	-0.325039	0.0203029
POLE4	430.128	422.344	428.555	329.134	343.746	349.911	427.009	340.93	-0.32479	0.00199784
ZNF286B	44.6788	49.1934	45.5648	33.563	41.9756	35.8048	46.479	37.1145	-0.324597	0.0447334
TSC22D1	1032.16	1018.66	1038.14	808.76	756.695	901.63	1029.65	822.362	-0.324312	0.0372525
TBC1D20	882.973	922.677	876.814	724.311	746.485	672.154	894.155	714.316	-0.323961	0.00407054
RAB5B	726.219	629.916	656.379	539.173	499.169	569.622	670.838	535.988	-0.323764	0.0225518
ANKH	769.383	791.894	825.092	636.614	681.82	588.338	795.457	635.591	-0.323685	0.0118889
DCBLD2	10724.4	9939.47	9378.96	7493.21	7485.27	9033.39	10014.3	8003.96	-0.323274	0.0393723
ZNF516	530.087	478.736	535.694	418.996	424.294	391.412	514.839	411.567	-0.322994	0.0139511
RDX	4888.92	4744.17	4679.63	3708.17	3542.97	4190.79	4770.9	3813.97	-0.322967	0.0295423
TET3	1173.76	1034.26	1076.31	825	975.649	825.138	1094.78	875.262	-0.322854	0.0294721
KDM4C	463.447	434.342	387.916	326.968	342.611	358.862	428.569	342.814	-0.3221	0.0441977
RPRD2	1762.16	1565.79	1605.85	1263.48	1335.28	1348.38	1644.6	1315.71	-0.321893	0.0186884
CRIM1	10070.1	9599.92	9250.88	7568.99	7708.76	7859.97	9640.31	7712.57	-0.321867	0.00858843
CCDC109B	684.569	640.714	673.62	543.504	519.59	536.258	666.301	533.117	-0.321722	0.00274348
MAP3K9	1164.68	1120.65	1200.69	906.201	971.111	912.209	1162.01	929.84	-0.321564	0.00179625
RGS10	380.905	368.351	365.75	308.563	304.039	279.929	371.669	297.51	-0.321077	0.00496759
HORMAD1	295.334	302.36	268.463	220.866	229.164	243.31	288.719	231.113	-0.321065	0.0137531
ATF7IP2	216.578	217.171	233.981	164.567	169.037	200.995	222.577	178.2	-0.320809	0.0419784
BECN1	2065.82	2096.12	2051.65	1593.7	1614.36	1767.46	2071.2	1658.5	-0.320582	0.0133745
PQLC3	854.955	783.495	784.453	648.523	597.868	694.125	807.634	646.839	-0.320296	0.0123238
PAPSS2	2591.37	2584.45	2422.32	1991.04	1969.45	2127.95	2532.71	2029.48	-0.319575	0.0025766
BIVM	149.939	167.978	149.009	124.508	121.389	128.572	155.642	124.823	-0.318348	0.0278575
SUMF1	628.532	575.923	583.722	511.023	467.404	457.325	596.059	478.584	-0.316682	0.00721025
EMP1	3934	3971.47	3764.64	3094.29	2990.48	3289.97	3890.04	3124.91	-0.315967	0.00298946
DBI	4066.52	3652.31	3549.13	2956.79	2869.09	3227.32	3755.99	3017.73	-0.315728	0.0229342
SEMA3C	10688.1	10202.2	9962.68	7908.95	7671.32	9214.04	10284.3	8264.77	-0.3154	0.0358367
HADHB	4156.64	4275.03	4164.87	3255.61	3193.55	3679.76	4198.84	3376.31	-0.314547	0.0269554
AMIGO2	3207.78	3223.97	3241.26	2551.87	2517.4	2711.4	3224.34	2593.56	-0.31407	0.00761337
APBB1IP	756.51	706.705	731.5	548.917	596.734	620.074	731.572	588.575	-0.313773	0.00699057
IFT172	529.33	524.33	527.074	434.153	422.025	415.824	526.911	424.001	-0.313493	0.00154258
RALBP1	1681.13	1619.78	1793.04	1433.46	1350.03	1317.45	1697.98	1366.98	-0.312829	0.0081238
TYMS	3675.02	3931.87	3657.5	3101.87	3025.65	2943.32	3754.8	3023.61	-0.312462	0.00528128
MPP5	7566.61	7171.44	6998.5	5587.7	5339.97	6576.69	7245.52	5834.79	-0.312409	0.0476895
SH3BGRL	1541.8	1589.79	1513.49	1208.27	1173.05	1361.4	1548.36	1247.57	-0.311617	0.0234266
EIF2AK3	623.988	637.115	594.805	480.709	456.059	559.857	618.636	498.875	-0.310413	0.0470695
RAB7L1	1198	1199.84	1232.71	990.649	918.925	1018.81	1210.18	976.128	-0.310083	0.00866258
C2orf76	330.926	311.958	278.315	253.346	232.567	257.144	307.066	247.686	-0.310039	0.0422383
FNIP2	577.795	556.726	524.611	442.815	414.083	481.738	553.044	446.212	-0.309664	0.0144035
NUAK1	452.088	424.743	458.111	350.787	373.242	353.166	444.981	359.065	-0.309498	0.00354394
ATG10	456.632	487.135	463.037	377.854	384.587	373.509	468.935	378.65	-0.308521	0.00567211
RPA3-AS1	681.54	728.303	652.685	573.819	528.665	563.112	687.509	555.199	-0.308375	0.0111645
NBPF14	496.767	454.739	448.259	344.291	372.108	414.197	466.588	376.865	-0.308102	0.0273521
UBQLN2	910.235	893.88	939.62	690.748	738.543	786.892	914.578	738.728	-0.308064	0.0118892
CDCA7	2019.63	2148.91	2013.47	1608.86	1776.59	1607.96	2060.67	1664.47	-0.308052	0.00601923
CREG1	1101.82	1095.45	1034.44	809.842	823.629	977.309	1077.24	870.26	-0.307822	0.046167
TBL1X	656.551	675.51	637.907	557.579	540.01	493.944	656.656	530.511	-0.307755	0.00877662
ELF4	1929.52	2010.93	2092.29	1665.16	1745.96	1463.11	2010.91	1624.74	-0.307638	0.0256162
PECR	318.809	349.153	307.87	252.264	265.467	270.977	325.278	262.903	-0.307142	0.022729
ACN9	368.789	375.55	358.361	297.736	284.753	309.223	367.567	297.238	-0.306389	0.00193143
MCCC2	4892.7	4812.56	4712.88	3880.31	3679.1	4100.47	4806.05	3886.63	-0.306331	0.0084606
FBXO43	247.626	265.165	285.704	208.957	211.012	226.221	266.165	215.397	-0.305323	0.0269657
FBXW2	655.036	638.315	650.222	533.76	521.859	517.542	647.857	524.387	-0.305045	5.90215e-05
ARID5B	496.01	464.338	455.648	370.275	358.494	417.452	471.999	382.074	-0.304931	0.0187738
NDN	435.429	451.14	431.018	344.291	370.973	351.538	439.195	355.601	-0.304604	0.00150093
PRKAR1A	12074.6	11477.7	11152.3	9093.4	8781.97	10228.8	11568.2	9368.05	-0.304342	0.019243
CREB3L4	218.85	224.37	252.454	192.716	203.071	167.632	231.891	187.806	-0.304202	0.0407676
CHD4	9577.91	9484.73	9414.67	7706.49	7799.52	7558.88	9492.44	7688.3	-0.304114	7.69246e-05
GBF1	2255.9	2388.88	2278.24	1841.63	2080.63	1685.27	2307.67	1869.18	-0.304036	0.0493824
STARD9	205.219	203.973	187.185	174.311	159.961	148.915	198.792	161.062	-0.303642	0.0174963
GATAD2B	1165.43	1028.26	1033.21	810.925	851.991	952.083	1075.64	871.666	-0.303343	0.0295976
XXYLT1	322.596	338.355	307.87	285.827	264.333	235.173	322.94	261.777	-0.302927	0.0324948
GMCL1	627.774	649.113	634.213	492.618	495.766	561.485	637.033	516.623	-0.302258	0.0259026
FLRT2	3201.73	3029.59	2748.66	2407.87	2284.83	2591.78	2993.33	2428.16	-0.301886	0.029594
DCAF8	1669.02	1658.18	1589.84	1302.46	1215.02	1472.07	1639.01	1329.85	-0.301563	0.0436218
RECK	365.003	367.151	366.981	283.661	283.619	324.685	366.378	297.322	-0.30131	0.0367865
COMMD3	71.9404	61.1918	70.1944	58.4646	48.7824	57.776	67.7755	55.0076	-0.301132	0.0491332
ZBTB25	215.064	235.169	241.37	192.716	176.978	192.044	230.534	187.246	-0.300044	0.0145917
SLC36A4	1070.02	1049.86	961.786	773.031	805.477	925.229	1027.22	834.579	-0.299626	0.0322429
FBXW11	2723.13	2488.47	2616.9	1979.13	2076.09	2310.22	2609.5	2121.82	-0.298473	0.0190813
CCDC25	444.516	471.537	466.731	373.524	339.208	411.755	460.928	374.829	-0.298309	0.040055
FZD1	1729.6	1670.18	1708.06	1411.81	1486.16	1256.42	1702.61	1384.8	-0.298074	0.0356123
IFT52	452.846	449.94	456.879	365.945	341.477	398.735	453.222	368.719	-0.297695	0.0347936
PCNXL4	3603.83	3575.52	3469.08	2754.33	2760.18	3149.2	3549.48	2887.9	-0.297586	0.0279512
PCOLCE2	365.003	368.351	341.12	290.157	284.753	299.458	358.158	291.456	-0.297316	0.00647635
FAM120A	2252.87	2193.31	2363.21	1891.44	1960.37	1695.03	2269.8	1848.95	-0.295858	0.0161697
C20orf194	218.85	247.167	237.676	193.799	188.323	191.23	234.564	191.117	-0.295524	0.0310436
ZHX3	1240.4	1269.43	1272.12	1075.1	1068.68	938.249	1260.65	1027.34	-0.295254	0.0294991
FOXN3	279.432	266.364	259.842	221.949	211.012	223.78	268.546	218.914	-0.294807	0.00321625
KAT6A	2402.81	2267.7	2182.18	1808.07	1786.8	1992.86	2284.23	1862.58	-0.294407	0.0100469
SUCLG2	1433.51	1571.79	1456.84	1180.12	1182.12	1276.77	1487.38	1213	-0.29419	0.00833396
THYN1	323.353	334.755	300.481	244.685	285.888	251.447	319.53	260.673	-0.293707	0.0244337
C6orf89	1880.29	1912.54	1763.48	1588.29	1404.48	1540.42	1852.11	1511.06	-0.293603	0.00957413
SNX9	2030.23	2210.1	2332.42	1861.12	1876.42	1626.68	2190.92	1788.07	-0.293131	0.0281632
FAM73A	885.245	838.688	786.916	663.681	645.516	740.509	836.95	683.235	-0.292758	0.0194647
B3GALTL	521.757	466.738	527.074	384.35	392.528	460.58	505.189	412.486	-0.292478	0.0425251
CFDP1	676.997	645.514	623.129	511.023	517.321	560.671	648.547	529.672	-0.292112	0.00575658
GPRASP2	237.025	224.37	249.991	185.138	208.743	187.162	237.128	193.681	-0.291987	0.014749
CAPRIN1	8760.82	8928.01	8093.29	6740.75	6711.55	7609.34	8594.04	7020.55	-0.291753	0.0162589
KAT6B	739.85	759.498	683.472	566.24	605.81	611.123	727.607	594.391	-0.291747	0.0120656
CAPN2	10342	10994.1	10822.3	8739.37	9223.28	8310.79	10719.5	8757.81	-0.29159	0.00507644
GLTP	374.09	341.954	370.676	323.72	294.964	269.35	362.24	296.011	-0.291294	0.0309569
ILK	2095.36	2253.3	2322.57	1841.63	1959.24	1651.09	2223.74	1817.32	-0.291177	0.0253835
HOXB5	102.231	106.786	119.454	84.4488	95.2959	88.6983	109.49	89.481	-0.291148	0.0391427
MYH10	1828.04	1734.97	1806.58	1504.92	1522.47	1361.4	1789.86	1462.93	-0.290992	0.0101182
COG5	2088.54	2140.51	2137.85	1716.04	1586	1903.35	2122.3	1735.13	-0.290586	0.0480988
CLCC1	1103.34	1256.23	1147.74	925.689	972.245	969.985	1169.1	955.973	-0.290361	0.0321418
SLC35B3	578.552	575.923	581.259	465.551	461.731	492.316	578.578	473.2	-0.290063	0.00707447
UBE3C	3869.63	3900.68	3954.28	3256.69	3261.62	3072.7	3908.2	3197	-0.289783	0.00317896
LRTOMT	98.4447	93.5875	98.5185	75.7874	86.2201	75.6784	96.8502	79.2286	-0.289734	0.0222804
ZBTB26	440.729	477.536	419.935	350.787	358.494	386.529	446.067	365.27	-0.288296	0.021388
ZNF251	324.11	304.759	322.648	281.496	258.66	239.241	317.172	259.799	-0.287871	0.0252939
LARP1B	812.548	735.502	804.157	614.96	625.096	686.801	784.069	642.286	-0.287764	0.0130835
ANKS1B	46.9506	46.7937	49.2592	37.8937	38.5722	40.6873	47.6678	39.051	-0.287655	0.00176674
PTDSS1	2912.45	3066.79	2848.41	2361.32	2374.46	2499.83	2942.55	2411.87	-0.286917	0.00386936
PTPRM	661.851	620.317	658.842	517.52	555.893	517.542	647.004	530.318	-0.286915	0.00325343
LRRFIP1	5160.78	5036.93	4941.93	4075.2	3860.62	4478.86	5046.54	4138.22	-0.286284	0.027066
VSIG10	665.638	722.303	677.314	570.571	535.472	587.524	688.419	564.522	-0.286255	0.00606411
TEAD1	6620.03	6241.57	5822.44	4812.5	4903.2	5613.22	6228.01	5109.64	-0.28555	0.0312595
PRKAG2	1341.88	1487.8	1325.07	1097.83	1129.94	1182.37	1384.92	1136.71	-0.284929	0.0248558
MLLT3	243.083	220.77	251.222	203.543	179.247	204.25	238.358	195.68	-0.284635	0.0257779
TEX2	783.771	763.098	790.611	647.441	636.441	635.535	779.16	639.806	-0.284286	0.000848767
RETSAT	1309.31	1364.22	1519.65	1225.59	1188.93	1030.2	1397.73	1148.24	-0.283657	0.0456515
MGAT5	3339.55	3234.77	3150.13	2646.06	2694.38	2653.63	3241.48	2664.69	-0.282686	0.00586753
PYGL	4982.82	5000.93	5127.89	4154.23	4013.77	4255.89	5037.21	4141.3	-0.282542	0.000932042
PRR13	3161.59	2860.42	2772.06	2634.15	2258.74	2339.52	2931.36	2410.8	-0.282054	0.0338169
MYOF	13786	13770.6	13907.1	11185.1	11587.5	11344.4	13821.2	11372.4	-0.281355	0.000775724
TDRD5	162.055	142.781	142.852	123.425	112.313	132.641	149.229	122.793	-0.281303	0.038811
DOPEY2	322.596	297.56	339.889	253.346	292.695	244.124	320.015	263.388	-0.280948	0.0445948
DPCD	129.493	147.58	146.546	116.929	117.985	113.924	141.206	116.28	-0.280207	0.046051
TMEM218	371.818	340.754	322.648	275	298.367	279.115	345.074	284.161	-0.280197	0.0331967
IRGQ	750.452	687.508	699.481	611.712	562.7	585.897	712.48	586.77	-0.280056	0.00795853
SIGMAR1	1167.71	1211.84	1268.43	1046.95	1064.14	893.493	1215.99	1001.53	-0.279931	0.0386361
ZADH2	592.94	514.731	538.157	426.575	462.866	466.276	548.609	451.906	-0.279758	0.0333401
PBX3	783.771	773.896	821.398	622.539	617.154	720.165	793.022	653.286	-0.279645	0.0371173
ZBTB38	1247.22	1177.04	1113.26	928.937	908.715	1076.59	1179.17	971.412	-0.27962	0.0382861
HMGB3	1513.78	1557.39	1513.49	1238.58	1226.37	1313.39	1528.22	1259.45	-0.279063	0.002942
ANXA4	1280.54	1276.63	1348.47	1082.68	1173.05	963.475	1301.88	1073.07	-0.278857	0.0493378
BRK1	1462.28	1372.62	1363.25	1143.31	1170.78	1146.57	1399.38	1153.55	-0.278709	0.0115334
CYB5R1	665.638	693.507	674.851	542.421	591.062	543.582	677.999	559.022	-0.278379	0.00719814
LANCL1	3562.94	3521.53	3208.01	2685.04	2669.42	3134.55	3430.83	2829.67	-0.277923	0.0379229
NIPAL2	110.561	109.185	102.213	87.6968	85.0856	92.767	107.32	88.5165	-0.277898	0.00568092
COPS8	1461.53	1382.22	1290.59	1088.09	1086.83	1235.27	1378.11	1136.73	-0.277805	0.0258151
DOPEY1	96.1729	89.988	81.2777	73.622	68.0685	78.9333	89.1462	73.5413	-0.277619	0.0482402
KLHL36	832.237	814.691	837.407	675.59	653.458	721.793	828.111	683.614	-0.276644	0.0119043
AP2B1	15496	15558.3	15090.6	12250.5	12093.5	13749.9	15381.6	12698	-0.276611	0.0292494
CHST3	443.759	465.538	451.953	382.185	399.335	342.587	453.75	374.702	-0.276152	0.0300228
ZBTB18	652.007	620.317	615.74	534.842	492.362	532.19	629.355	519.798	-0.275922	0.00398625
LTA4H	1732.63	1836.95	1786.88	1504.92	1338.68	1581.92	1785.49	1475.17	-0.275432	0.034645
MPRIP	4461.06	4152.64	4294.17	3576.08	3800.49	3289.16	4302.63	3555.24	-0.275269	0.0189057
CDC42BPA	4626.9	4210.24	4062.65	3421.26	3335.36	3910.05	4299.93	3555.55	-0.274239	0.0391589
PKNOX1	233.238	237.568	243.833	190.551	190.592	209.946	238.213	197.03	-0.27384	0.0118256
PGM1	1398.67	1384.61	1359.55	1176.87	1137.88	1113.2	1380.95	1142.65	-0.273274	0.00100371
VPS53	608.843	641.914	581.259	541.338	511.648	463.021	610.672	505.336	-0.273155	0.0241349
MICU1	1078.35	1069.06	1084.93	892.126	851.991	930.925	1077.45	891.681	-0.273018	0.0121287
TRIM9	406.652	394.747	364.518	345.374	306.308	313.292	388.639	321.658	-0.272904	0.0182886
ING4	254.442	273.563	263.537	213.287	233.702	208.319	263.847	218.436	-0.272493	0.0113848
PHF7	332.44	326.356	323.879	263.09	257.526	292.948	327.559	271.188	-0.272459	0.0306553
SLC9A6	1525.89	1461.4	1373.1	1164.96	1139.01	1306.06	1453.47	1203.35	-0.272447	0.0224002
CUL1	1893.17	1899.35	1826.29	1512.5	1468.01	1674.69	1872.93	1551.73	-0.271419	0.0249075
XPO7	1799.27	1684.57	1620.63	1383.66	1356.83	1492.41	1701.49	1410.97	-0.270114	0.0135227
EMC3	951.885	1082.26	1033.21	885.63	836.108	821.883	1022.45	847.874	-0.27011	0.0268946
BEX1	222.637	196.774	221.667	177.559	174.709	179.838	213.692	177.369	-0.268783	0.0465102
BLVRA	421.04	367.151	423.629	354.035	343.746	308.41	403.94	335.397	-0.268272	0.0448901
SLC25A43	978.389	1049.86	958.092	841.24	782.788	856.874	995.447	826.967	-0.267514	0.0102773
PEX11B	435.429	421.144	397.768	348.622	351.687	341.773	418.114	347.361	-0.26746	0.0177866
LZTFL1	614.144	608.319	596.037	459.055	513.917	537.886	606.166	503.619	-0.26738	0.0421463
ZFP62	367.275	389.948	369.444	305.315	287.022	344.214	375.556	312.184	-0.26663	0.0476868
KIAA0196	5834.74	5783.23	5475.16	4606.79	4380.21	5230.76	5697.71	4739.25	-0.265723	0.0468164
MAP1A	507.369	477.536	508.602	441.732	425.428	375.137	497.836	414.099	-0.265693	0.0343524
STARD3NL	1880.29	1833.35	1783.18	1480.02	1412.42	1680.39	1832.28	1524.28	-0.265515	0.0494554
MGAT2	2487.62	2543.66	2453.11	1972.64	2030.71	2224.78	2494.8	2076.04	-0.265086	0.0220512
PDLIM5	6978.97	6890.68	6750.98	5668.9	5402.37	6090.07	6873.54	5720.45	-0.264926	0.020292
ZCRB1	1566.79	1613.78	1646.49	1387.99	1243.38	1387.44	1609.02	1339.6	-0.264375	0.0165724
EIF4EBP2	4637.5	4347.02	4143.93	3556.59	3368.26	4006.07	4376.15	3643.64	-0.264282	0.0403418
FAM212B	31.048	31.1958	32.0185	24.9016	28.3619	25.2261	31.4208	26.1632	-0.26418	0.033779
USP30	255.956	250.766	248.759	228.445	199.668	200.995	251.827	209.703	-0.26409	0.0403379
SSBP2	335.469	374.35	330.037	267.421	289.291	309.223	346.619	288.645	-0.264052	0.0357747
LRRC37A3	58.3096	67.191	65.2685	50.8858	56.7238	51.266	63.5897	52.9585	-0.26393	0.0375328
MPP1	230.209	241.168	257.379	208.957	213.281	184.72	242.919	202.319	-0.263839	0.0274766
ATP5L	2007.52	1877.75	1842.3	1706.3	1536.08	1528.21	1909.19	1590.2	-0.263752	0.014837
CDK2	2227.12	2254.5	2225.29	1804.82	1858.27	1923.7	2235.64	1862.26	-0.263629	0.00545305
CDCA7L	367.275	393.547	354.666	304.232	302.905	322.243	371.829	309.793	-0.263334	0.0164824
FBXO9	1286.6	1279.03	1176.06	1020.96	984.724	1112.39	1247.23	1039.36	-0.263032	0.0163888
RNF130	917.05	925.076	956.861	741.634	808.881	782.01	932.996	777.508	-0.263013	0.00464699
CAMKK2	1294.93	1365.42	1483.93	1193.11	1175.32	1085.54	1381.43	1151.32	-0.262868	0.0323163
PRTFDC1	384.692	352.753	362.055	282.579	305.174	328.753	366.5	305.502	-0.262632	0.024358
MAT2A	11438.5	11692.4	11399.8	9745.17	9143.87	9912.24	11510.3	9600.43	-0.26175	0.00756104
SNX18	473.292	453.539	450.722	383.268	348.284	417.452	459.184	383.001	-0.261725	0.0494564
SEC61A2	134.036	118.784	136.694	114.764	104.372	105.787	129.838	108.307	-0.261583	0.0401925
CEP63	498.282	531.529	464.268	387.598	410.68	448.374	498.026	415.551	-0.261197	0.0353154
ZNF621	903.42	825.49	850.953	687.5	669.34	796.657	859.954	717.832	-0.260613	0.0490743
KDELR2	5099.44	5263.7	4824.94	4115.25	4071.63	4492.69	5062.69	4226.53	-0.260432	0.0107196
GABRE	333.198	320.357	347.278	282.579	264.333	288.88	333.611	278.597	-0.259986	0.00685207
DZIP1	754.995	723.503	742.583	612.795	596.734	645.3	740.36	618.276	-0.259976	0.00357374
ECI2	1790.94	1754.17	1873.08	1422.64	1483.89	1620.17	1806.06	1508.9	-0.25935	0.0184864
AHSA2	1606.92	1625.78	1809.05	1456.2	1427.17	1328.85	1680.58	1404.07	-0.259344	0.0300407
FPGT	492.981	460.738	479.046	421.161	358.494	417.452	477.588	399.036	-0.25925	0.0432701
ACBD5	681.54	631.116	660.074	501.279	569.506	577.76	657.577	549.515	-0.259	0.0269165
FAM114A1	1884.84	1731.37	1756.09	1498.42	1499.78	1493.22	1790.77	1497.14	-0.258366	0.02509
SLC12A2	955.671	885.482	849.722	714.567	721.526	814.56	896.958	750.217	-0.257732	0.030695
C17orf75	357.43	383.949	378.065	308.563	289.291	338.518	373.148	312.124	-0.257627	0.0312594
MRPS27	3963.54	4115.45	4034.33	3342.22	3286.57	3511.31	4037.77	3380.04	-0.25652	0.00230006
NCOA2	1619.04	1507	1522.11	1254.82	1247.92	1388.25	1549.38	1297	-0.256516	0.0136626
FAM149B1	386.963	429.543	419.935	343.209	314.25	377.578	412.147	345.012	-0.256512	0.0458776
LTBP1	1391.86	1351.02	1362.02	1133.56	1153.76	1149.01	1368.3	1145.44	-0.256475	0.000558552
GDE1	1488.03	1605.39	1469.16	1290.55	1227.5	1301.99	1520.86	1273.35	-0.256257	0.0135716
CRYZL1	620.202	572.323	583.722	476.378	483.286	528.121	592.082	495.928	-0.255666	0.0117886
EIF2AK1	5066.87	5075.32	4967.79	4073.03	4045.54	4545.58	5036.66	4221.38	-0.254752	0.0327001
FBXO22	1060.93	1184.24	1086.17	947.342	884.891	961.034	1110.45	931.089	-0.254149	0.0219972
YWHAG	7253.1	7068.25	6792.85	5648.33	5847.08	6213.76	7038.07	5903.06	-0.253717	0.00672547
MYO10	6225.49	5982.4	5944.36	5215.25	5285.52	4732.75	6050.75	5077.84	-0.252899	0.0158848
C2CD5	1678.1	1769.76	1672.35	1399.9	1336.41	1560.76	1706.74	1432.36	-0.25285	0.036962
PCDHGA10	384.692	358.752	353.435	321.555	324.46	275.046	365.626	307.02	-0.252035	0.0458567
PHYH	545.99	490.734	541.852	466.634	434.504	424.775	526.192	441.971	-0.251637	0.0219093
TP53BP1	3529.62	3232.37	3400.12	2743.5	2829.38	2962.85	3387.37	2845.24	-0.251613	0.00887377
FAM115A	698.958	775.096	763.518	577.067	659.13	644.487	745.857	626.894	-0.250677	0.0265967
MGST3	694.414	613.118	609.583	567.323	499.169	545.21	639.038	537.234	-0.250352	0.0459918
TTC14	646.706	608.319	586.185	513.189	498.035	537.072	613.737	516.099	-0.249973	0.0140774
ATG7	970.816	1005.47	923.611	841.24	823.629	774.686	966.631	813.185	-0.249381	0.00834915
WDYHV1	785.286	829.089	863.268	662.598	654.592	767.362	825.881	694.851	-0.249231	0.047549
ATRN	1733.38	1792.56	1608.31	1447.54	1468.01	1406.15	1711.42	1440.57	-0.248556	0.0279969
IFT81	358.945	361.152	357.129	315.059	285.888	305.968	359.075	302.305	-0.248281	0.0206986
COQ10A	355.916	353.953	392.842	298.819	307.443	322.243	367.57	309.502	-0.248073	0.0260345
IPO8	3715.15	3587.52	3554.05	2947.05	2877.03	3317.64	3618.91	3047.24	-0.248052	0.0402441
ANK2	1425.18	1336.62	1302.91	1110.83	1108.38	1203.53	1354.9	1140.91	-0.247999	0.0118148
SNCA	175.686	167.978	160.092	140.748	133.868	149.729	167.919	141.448	-0.247486	0.0146678
KIDINS220	2368.73	2105.72	2153.86	1764.76	1778.86	2043.32	2209.44	1862.31	-0.246584	0.0466832
FAM219B	704.258	775.096	742.583	631.201	638.709	602.986	740.646	624.299	-0.246548	0.0146924
WDR66	948.856	857.885	854.648	712.401	758.964	773.059	887.13	748.141	-0.245834	0.0263576
DNAJC9	783.014	827.889	780.759	664.764	652.323	700.635	797.221	672.574	-0.245286	0.00415535
RAB27A	632.318	640.714	628.055	521.85	507.11	575.318	633.696	534.76	-0.2449	0.0375567
PHKA2	273.373	278.363	279.546	229.527	248.45	223.78	277.094	233.919	-0.244366	0.0229193
SETD5	3253.98	3051.19	2981.41	2512.89	2477.69	2852.99	3095.53	2614.53	-0.243636	0.0354068
CD63	8167.13	8551.26	8446.73	7235.53	7442.16	6578.32	8388.37	7085.34	-0.243554	0.0236072
ERP44	956.428	956.272	999.962	833.661	761.233	865.826	970.888	820.24	-0.243258	0.0242108
TIMM17A	3100.25	2973.2	2911.22	2391.63	2437.99	2765.11	2994.89	2531.58	-0.242468	0.0408913
PTPN21	363.488	321.557	348.509	297.736	288.157	288.066	344.518	291.32	-0.241977	0.0417844
C2orf68	499.796	517.131	499.981	426.575	407.277	449.188	505.636	427.68	-0.241569	0.0115717
SSH2	1597.08	1496.2	1421.13	1267.81	1208.22	1342.68	1504.8	1272.9	-0.24145	0.0251479
COMMD8	1035.18	1045.06	1033.21	898.622	820.225	916.278	1037.82	878.375	-0.240646	0.0309712
OPHN1	431.642	484.735	475.352	393.012	385.722	399.549	463.91	392.761	-0.240193	0.0423499
CREBZF	1069.26	1017.46	1006.12	857.48	850.856	912.209	1030.95	873.515	-0.239067	0.00460173
MAPK9	2014.33	1931.74	1773.33	1573.13	1530.41	1748.74	1906.47	1617.43	-0.237203	0.0412551
PFDN5	5183.49	4615.78	4856.96	4265.75	3829.99	4339.71	4885.41	4145.15	-0.237057	0.0318624
SSR2	4395.18	4696.17	4422.25	3907.38	3864.02	3699.29	4504.53	3823.56	-0.236459	0.00637471
PTPRJ	2407.35	2331.29	2200.66	1921.75	1949.03	2022.16	2313.1	1964.31	-0.235802	0.0148368
PPP1R21	674.725	674.31	657.611	559.744	537.741	607.054	668.882	568.18	-0.235404	0.0314054
C4orf3	1294.93	1222.64	1229.02	1110.83	983.59	1088.79	1248.86	1061.07	-0.235093	0.0223135
ANXA2	6436.01	6222.37	5842.14	5181.69	5202.7	5334.92	6166.84	5239.77	-0.235028	0.0263888
SRPRB	856.469	826.689	865.731	724.311	741.947	701.449	849.63	722.569	-0.233699	0.00157198
UBTD2	1088.19	999.466	980.259	842.323	824.763	943.131	1022.64	870.072	-0.23309	0.0377199
OAZ2	1731.11	1901.75	1754.86	1524.41	1578.05	1485.09	1795.91	1529.18	-0.231951	0.0216033
KLHL42	1731.11	1676.18	1658.8	1413.98	1364.77	1535.54	1688.7	1438.1	-0.231751	0.0247895
CCDC127	539.174	512.331	513.527	456.89	470.807	405.245	521.678	444.314	-0.231579	0.0438517
KTI12	99.9593	99.5867	108.37	81.2008	90.758	90.3258	102.639	87.4282	-0.231405	0.0231948
CHP1	2588.34	2406.88	2370.6	2010.53	2038.65	2225.59	2455.27	2091.59	-0.231281	0.018872
TCFL5	732.277	739.101	769.675	647.441	653.458	610.309	747.018	637.069	-0.229693	0.00373022
CCNY	1110.15	1051.06	1064	989.567	897.37	865.012	1075.07	917.316	-0.228941	0.0341795
DYNC1LI2	4303.55	4128.65	4209.2	3576.08	3389.81	3825.42	4213.8	3597.1	-0.228286	0.0265457
EIF4B	14167.7	13769.4	13727.3	11492.6	11244.9	12831.1	13888.1	11856.2	-0.228207	0.0451869
PABPC4	2312.69	2309.69	2235.14	1943.4	2032.98	1882.19	2285.84	1952.86	-0.227137	0.00579131
MRPL48	299.12	289.161	300.481	253.346	262.064	244.124	296.254	253.178	-0.226685	0.00363839
MSN	9786.16	10510.6	10369.1	8876.87	9115.51	8219.65	10221.9	8737.34	-0.226403	0.0139414
WIPF2	1466.83	1342.62	1354.63	1173.62	1170.78	1214.92	1388.03	1186.44	-0.226394	0.0255909
APP	16432.7	17059.3	16536.3	14370.4	14556.4	13851.6	16676.1	14259.5	-0.225863	0.00111551
PIGK	1466.83	1403.81	1378.03	1159.55	1169.64	1305.25	1416.22	1211.48	-0.225277	0.0294168
BMS1	2335.41	2354.09	2179.72	1877.36	1863.94	2136.08	2289.74	1959.13	-0.224971	0.0434045
EPB41L2	4954.8	4720.17	4621.75	3983.17	3885.58	4366.56	4765.57	4078.44	-0.224634	0.0227994
C22orf39	349.857	391.148	374.37	320.472	306.308	327.94	371.792	318.24	-0.224379	0.0283115
KIT	2648.92	2657.64	2430.94	2135.04	2124.87	2364.75	2579.17	2208.22	-0.224023	0.0264343
CCDC34	283.218	277.163	266	241.437	215.55	250.634	275.46	235.874	-0.22383	0.0453332
MSL3	255.956	253.166	263.537	224.114	206.474	231.104	257.553	220.564	-0.223672	0.0237245
TFDP2	1028.37	993.467	959.323	905.118	785.057	864.198	993.72	851.458	-0.222904	0.0359779
IFT57	580.824	544.727	623.129	512.106	466.269	519.984	582.893	499.453	-0.222883	0.0460029
CACHD1	589.154	539.928	534.463	475.295	471.942	478.483	554.515	475.24	-0.22257	0.0434652
RABL5	399.837	375.55	364.518	356.201	309.712	311.665	379.968	325.859	-0.221631	0.0493409
MYL12A	5649.97	5521.66	5253.5	4561.32	4565.13	4966.29	5475.04	4697.58	-0.220953	0.0125154
TBC1D7	242.325	249.567	242.602	221.949	195.13	213.201	244.831	210.093	-0.220758	0.0387214
LAPTM4A	4511.04	4849.75	4530.62	3955.02	4011.5	3955.62	4630.47	3974.05	-0.22055	0.0241486
DAD1	2463.39	2474.07	2295.48	2058.17	2067.01	2084.82	2410.98	2070	-0.219989	0.0258004
ANO10	552.048	562.725	598.5	483.957	475.345	511.846	571.091	490.383	-0.219812	0.0120916
AREL1	1711.42	1719.37	1586.15	1398.82	1419.23	1489.97	1672.31	1436.01	-0.219785	0.01446
CHSY1	1952.99	1803.36	1772.1	1555.81	1540.62	1651.09	1842.82	1582.5	-0.219703	0.0235054
CPS1	703.501	634.715	673.62	581.397	535.472	611.937	670.612	576.269	-0.218736	0.0346943
LAMC1	17454.2	16685	15758	13800.9	14010.8	15121.8	16632.4	14311.2	-0.216857	0.0233259
R3HDM1	2941.98	2844.82	2788.07	2318.01	2416.43	2644.67	2858.29	2459.71	-0.216667	0.0370329
TMEM106C	4629.17	4550.99	4551.55	3917.12	3797.09	4109.42	4577.24	3941.21	-0.215839	0.0143264
PNISR	2022.66	1956.94	2028.25	1748.52	1592.8	1831.74	2002.62	1724.36	-0.215828	0.0466787
NABP1	1471.37	1375.02	1300.44	1192.03	1146.95	1232.82	1382.28	1190.6	-0.215355	0.0417119
GNE	1215.41	1131.45	1214.24	1003.64	990.397	1074.14	1187.03	1022.73	-0.21494	0.012592
PTPN1	2213.49	2266.5	2412.47	2033.27	2087.43	1818.72	2297.49	1979.81	-0.214696	0.0397489
SMAD3	2733.73	2530.46	2589.8	2253.05	2281.43	2236.99	2618	2257.16	-0.213959	0.0227461
RBM5	2699.66	2646.85	2740.04	2285.53	2265.55	2421.71	2695.52	2324.26	-0.213789	0.00625096
36038	11739.2	11916.8	11374	9770.08	9668	10771.6	11676.6	10069.9	-0.213579	0.0291279
REEP5	1793.21	1872.95	1743.78	1507.09	1573.52	1588.43	1803.31	1556.34	-0.212487	0.00809044
NEO1	184.016	182.376	171.176	162.402	149.751	152.17	179.189	154.774	-0.211318	0.0120728
YWHAQ	19638.2	19737.4	18640.9	16437.2	15660.3	18024.5	19338.8	16707.3	-0.21102	0.0441873
SEC11C	393.022	393.547	400.231	365.945	335.805	323.871	395.6	341.873	-0.21058	0.0461071
DOCK9	486.923	454.739	491.361	427.657	403.873	407.687	477.674	413.072	-0.209632	0.0135417
HDAC1	3908.26	4090.25	3935.81	3462.4	3500.99	3357.52	3978.11	3440.3	-0.209547	0.00215801
TGOLN2	10718.4	10841.7	10467.6	9032.77	9130.26	9557.44	10675.9	9240.16	-0.208368	0.00290919
KIAA0100	7201.61	7309.42	6872.89	6189.66	6429.07	5889.89	7127.98	6169.54	-0.208329	0.00996901
FBXO32	443.001	407.945	426.092	372.441	343.746	390.598	425.68	368.928	-0.206428	0.0325308
YWHAH	2043.11	2042.13	1950.67	1809.15	1614.36	1816.28	2011.97	1746.6	-0.204059	0.0395548
ASAH1	1188.91	1251.43	1147.74	1036.12	1016.49	1063.57	1196.03	1038.73	-0.203436	0.0208268
MLEC	6205.05	6145.58	5872.93	5208.76	5080.18	5550.56	6074.52	5279.83	-0.202278	0.0125838
FAM213A	1431.23	1521.4	1511.03	1350.1	1232.04	1297.92	1487.89	1293.35	-0.202147	0.0127991
ZYG11A	599.756	611.918	584.953	537.008	484.421	540.327	598.876	520.585	-0.202122	0.0341925
DOCK1	2033.26	2062.52	1986.38	1801.57	1752.76	1733.28	2027.39	1762.54	-0.201967	0.000949489
ARPC3	1253.28	1186.64	1219.17	1044.78	1072.08	1066.82	1219.69	1061.23	-0.200786	0.00662343
RBKS	72.6976	79.1894	77.5833	68.2086	68.0685	63.4722	76.4901	66.5831	-0.200117	0.0181937
RAB7A	3199.45	3175.98	3156.29	2837.7	2820.31	2644.67	3177.24	2767.56	-0.199159	0.0186076
MDH1	7944.49	8008.93	7435.68	6527.46	6581.09	7275.7	7796.37	6794.75	-0.198381	0.0327803
UQCRC2	3766.65	3966.67	3770.79	3264.27	3354.64	3411.22	3834.7	3343.38	-0.197808	0.00550824
TBC1D1	2095.36	2039.73	2140.31	1806.99	1843.52	1822.79	2091.8	1824.43	-0.197296	0.00618243
CDK5RAP2	2192.29	2129.72	2062.73	1880.61	1840.12	1848.83	2128.24	1856.52	-0.197063	0.0119229
TPT1	13023.5	12165.2	12233.5	11422.2	10206.9	11019.7	12474.1	10883	-0.196861	0.0269646
EIF3F	1069.26	1000.67	993.805	887.795	903.042	886.983	1021.24	892.607	-0.194231	0.0286993
DDX39B	1340.36	1303.03	1365.71	1183.37	1108.38	1214.11	1336.37	1168.62	-0.193512	0.0164302
ARL6IP5	4420.93	4468.2	4242.45	3721.16	3688.18	4079.31	4377.19	3829.55	-0.192832	0.0294451
MTFR1L	850.411	827.889	821.398	727.559	754.426	705.518	833.233	729.167	-0.192469	0.00594334
FKBP1A	3939.3	3595.92	3570.06	3237.2	3111.87	3370.54	3701.76	3239.87	-0.192277	0.0390812
ARMCX3	2138.52	2040.93	2109.53	1828.64	1724.4	1956.24	2096.33	1836.43	-0.190959	0.0442264
CFLAR	1357.78	1333.02	1332.46	1142.22	1219.56	1163.66	1341.09	1175.15	-0.190562	0.0112571
TMEM14C	1655.39	1726.57	1690.82	1508.17	1466.88	1472.07	1690.93	1482.37	-0.189907	0.00208388
CCDC171	69.6686	76.7897	73.8888	63.8779	63.5306	65.9134	73.449	64.4406	-0.188773	0.0366805
MCOLN2	245.355	254.366	241.37	220.866	204.206	225.408	247.03	216.826	-0.188147	0.0235062
NDRG3	1384.28	1315.02	1327.54	1198.52	1100.44	1236.89	1342.28	1178.62	-0.18759	0.0371619
PTPLAD1	6408.75	6559.52	6145.09	5491.34	5353.59	5958.25	6371.12	5601.06	-0.185848	0.0310817
COQ6	602.785	579.522	567.713	522.933	500.304	516.729	583.34	513.322	-0.184474	0.0073077
PIGV	482.379	502.733	511.064	426.575	424.294	466.276	498.725	439.048	-0.183866	0.0280357
FUT10	401.352	376.75	365.75	329.134	336.939	341.773	381.284	335.949	-0.182624	0.0380934
MEIS2	639.133	665.911	620.666	553.248	566.103	579.387	641.904	566.246	-0.180928	0.0133077
SLC25A5	12087.5	12426.7	11756.9	10647	11046.4	10306.1	12090.4	10666.5	-0.180774	0.00803475
RFC5	1152.56	1127.85	1107.1	985.236	964.304	1039.15	1129.17	996.231	-0.180711	0.0118038
RBM3	6648.05	6851.08	6654.92	6087.89	6003.64	5719.01	6718.02	5936.85	-0.178339	0.00722299
CIT	2549.72	2512.46	2343.51	2100.39	2293.91	2150.73	2468.56	2181.68	-0.178234	0.029238
JOSD1	1272.21	1383.41	1267.19	1130.31	1173.05	1164.47	1307.61	1155.94	-0.177856	0.0452048
ACACA	6571.56	6075.99	6029.33	5291.04	5454.56	5765.39	6225.63	5503.66	-0.177827	0.0336544
BTN3A2	1033.67	982.669	1099.71	939.764	878.084	937.435	1038.68	918.427	-0.177518	0.0497428
ESYT2	4590.55	4663.78	4863.12	4244.09	4236.13	4009.33	4705.82	4163.18	-0.176758	0.00845178
LSM1	895.09	851.886	863.268	777.362	740.812	791.775	870.081	769.983	-0.176324	0.0078663
ACAD8	327.897	310.758	328.805	294.488	296.098	266.095	322.487	285.56	-0.175445	0.0418803
NCAPD3	2363.43	2514.86	2291.79	2181.59	2084.03	2084	2390.03	2116.54	-0.175317	0.0351343
FAF2	4782.14	4786.16	4560.17	4112.01	3966.12	4435.73	4709.49	4171.29	-0.175079	0.04056
GABRB3	817.848	776.296	796.768	700.492	667.071	751.901	796.971	706.488	-0.173862	0.0482021
BCL2L2	1235.86	1243.03	1281.97	1133.56	1101.58	1101.81	1253.62	1112.32	-0.172535	0.00191116
SPAG5	2298.31	2387.68	2358.29	2004.03	2147.56	2101.09	2348.09	2084.23	-0.171974	0.00989262
TSC1	988.234	944.274	999.962	871.555	873.546	858.502	977.49	867.867	-0.171607	0.0172826
SCPEP1	1154.08	1171.04	1156.36	1005.81	1013.09	1072.52	1160.49	1030.47	-0.171435	0.0202072
NUP214	1268.42	1274.23	1222.86	1092.42	1175.32	1076.59	1255.17	1114.77	-0.171132	0.0263672
C14orf142	87.843	86.3884	84.9722	74.7047	76.0098	79.7471	86.4012	76.8205	-0.169559	0.0104872
ATXN2	1321.43	1328.22	1301.68	1210.43	1159.43	1144.13	1317.11	1171.33	-0.169227	0.0100696
ATP6V0A1	1070.02	1058.26	1054.15	930.019	938.211	962.661	1060.81	943.631	-0.16887	0.00202326
MSANTD3	577.038	565.124	535.694	500.197	490.093	502.895	559.285	497.728	-0.168226	0.0284793
ERC1	2876.86	2691.24	2646.45	2471.75	2356.3	2482.74	2738.18	2436.93	-0.168153	0.0308178
DSTN	5639.37	5726.83	5746.09	4958.66	4980.35	5306.44	5704.1	5081.81	-0.166655	0.0238071
IFNGR2	2412.65	2286.89	2322.57	2088.48	2074.95	2093.77	2340.71	2085.74	-0.166388	0.0190153
EIF3L	7297.03	7159.44	6914.76	6300.1	6204.44	6598.66	7123.74	6367.74	-0.161855	0.00984587
ACAT1	1350.96	1233.44	1263.5	1170.37	1082.29	1188.88	1282.63	1147.18	-0.161014	0.0485947
SERPINB1	689.113	736.701	731.5	678.838	606.944	644.487	719.105	643.423	-0.160434	0.0470328
ARPC5	4785.93	4732.17	4515.84	4197.54	4013.77	4348.66	4677.98	4186.66	-0.160087	0.0189823
FBXO21	1055.63	1010.26	974.101	927.854	882.622	910.582	1013.33	907.019	-0.159902	0.0269215
ARPC2	6547.33	6612.32	6592.12	5832.38	5840.28	6009.51	6583.92	5894.06	-0.159686	0.00362861
UNC119B	1025.34	1096.65	999.962	926.771	960.9	913.023	1040.65	933.565	-0.156665	0.0470105
PABPC1	51322.3	51080.8	50133.6	44338.9	44753.9	47757.9	50845.5	45616.9	-0.156553	0.0296805
VTI1A	557.349	536.328	508.602	489.37	477.614	471.159	534.093	479.381	-0.155918	0.0467071
FOPNL	1828.04	1808.16	1708.06	1580.71	1540.62	1681.2	1781.42	1600.84	-0.154199	0.0326363
ATP6V0E1	2737.52	2817.22	2716.65	2458.76	2516.27	2466.46	2757.13	2480.5	-0.152539	0.00335862
STYXL1	672.453	658.712	692.092	618.208	578.582	624.143	674.419	606.978	-0.152001	0.0222863
SNRPG	770.141	736.701	724.111	686.417	642.113	682.733	743.651	670.421	-0.149558	0.0207361
SIAE	302.907	279.563	286.935	263.09	251.853	269.35	289.801	261.431	-0.148633	0.0335495
WDR11	1835.62	1912.54	1801.66	1620.77	1622.3	1764.2	1849.94	1669.09	-0.148416	0.0413804
CDKN3	1428.96	1486.6	1410.05	1291.63	1252.46	1358.96	1441.87	1301.02	-0.148302	0.0252688
UBE4B	2645.13	2681.64	2658.77	2385.14	2501.52	2326.5	2661.85	2404.38	-0.14676	0.0331538
GPRC5A	1375.95	1363.02	1295.52	1242.91	1236.58	1166.91	1344.83	1215.47	-0.145912	0.0206424
ABCB10	879.187	862.685	823.861	776.279	768.04	776.313	855.244	773.544	-0.144853	0.0349148
PAIP2	2910.93	2982.8	2805.31	2601.67	2512.86	2756.16	2899.68	2623.56	-0.144367	0.0393849
CORO1C	5043.4	4828.15	4727.65	4290.65	4265.63	4655.44	4866.4	4403.9	-0.144072	0.0464062
TM2D1	505.097	508.732	490.129	433.071	453.79	474.414	501.319	453.758	-0.143807	0.0396951
CERS2	4740.49	4780.16	4874.2	4289.57	4343.91	4397.48	4798.28	4343.65	-0.14361	0.00107446
TMED4	2274.83	2102.12	2120.61	1913.09	1969.45	2011.58	2165.85	1964.71	-0.140622	0.0469392
TBC1D30	747.423	724.703	709.333	633.366	660.264	688.429	727.153	660.686	-0.138293	0.0316898
PDIA6	15615.6	16727	15727.2	14712.5	14650.6	14322.7	16023.3	14561.9	-0.137965	0.0420611
PAN2	1993.88	2046.93	2055.34	1888.19	1869.61	1789.43	2032.05	1849.08	-0.136131	0.0107952
POGZ	2277.1	2159.71	2146.47	2074.41	1972.85	1944.04	2194.43	1997.1	-0.135938	0.0263449
SOD1	2789.01	2634.85	2671.08	2543.21	2339.29	2488.43	2698.31	2456.98	-0.135174	0.0379393
COA1	1031.4	1063.06	997.499	905.118	925.732	987.074	1030.65	939.308	-0.133887	0.0457892
NDUFB5	1773.52	1745.77	1676.05	1543.9	1549.69	1642.95	1731.78	1578.85	-0.133381	0.0245169
GSTO1	1726.57	1739.77	1727.77	1632.68	1534.94	1568.09	1731.37	1578.57	-0.133294	0.031228
NOA1	397.565	392.348	418.703	377.854	353.956	370.254	402.872	367.355	-0.133147	0.0302313
C17orf58	543.718	526.73	509.833	483.957	477.614	481.738	526.76	481.103	-0.130801	0.0388821
VAMP8	593.697	613.118	596.037	554.331	538.876	558.23	600.951	550.479	-0.12656	0.00406355
TIMMDC1	1371.41	1381.02	1437.14	1286.22	1328.47	1227.13	1396.52	1280.61	-0.125011	0.037429
FUBP1	2229.39	2158.51	2214.2	1994.29	2014.83	2051.45	2200.7	2020.19	-0.123473	0.00332913
XRCC6	10291.3	10761.4	10521.8	9460.43	9606.73	9944.79	10524.8	9670.65	-0.122108	0.0124744
HNRNPM	4367.16	4149.05	4166.1	3881.4	3729.02	4046.76	4227.43	3885.72	-0.121599	0.0451768
FDPS	8638.15	8396.48	8782.92	8039.96	7656.57	8078.05	8605.85	7924.86	-0.118932	0.018908
LAMB1	6325.45	6206.77	6367.99	5891.93	5892.46	5623.8	6300.07	5802.73	-0.118636	0.0154449
EXOC2	1725.81	1668.98	1636.64	1531.99	1503.18	1607.15	1677.14	1547.44	-0.116123	0.0341832
TUBGCP4	442.244	446.34	423.629	397.342	393.663	420.707	437.405	403.904	-0.114956	0.0397883
NACA	21696.5	21100.4	21318.2	19944	19122.7	20180.1	21371.7	19748.9	-0.113925	0.0198883
DPAGT1	954.914	993.467	945.777	926.771	871.277	885.355	964.719	894.468	-0.10908	0.0346418
DCTD	2050.68	1996.53	1990.07	1897.93	1892.3	1808.14	2012.43	1866.13	-0.10889	0.0183709
AMZ2	1721.27	1692.97	1756.09	1575.29	1598.48	1620.98	1723.44	1598.25	-0.108801	0.0067339
CLASP1	2102.93	2088.92	2013.47	1915.26	1863.94	1994.49	2068.44	1924.56	-0.104013	0.042354
FAM96A	926.895	907.079	868.194	862.893	829.301	824.325	900.722	838.84	-0.102687	0.0486339
VIM	42027.6	42084.4	40845.8	38870.3	39577.3	37996.2	41652.6	38814.6	-0.101806	0.0100017
NIT2	1153.32	1184.24	1135.43	1061.02	1058.47	1120.53	1157.66	1080.01	-0.100175	0.0406899
DIAPH1	4191.47	4247.43	4120.53	3865.16	3921.88	3950.74	4186.48	3912.59	-0.0976134	0.00524419
HADH	691.385	712.705	731.5	659.35	669.34	677.85	711.863	668.847	-0.0899236	0.0477111
KIAA0319L	2350.56	2399.68	2401.39	2267.13	2207.69	2251.63	2383.87	2242.15	-0.0884258	0.00442063
MBP	1316.89	1292.23	1304.14	1226.67	1250.19	1205.97	1304.42	1227.61	-0.0875512	0.0120437
SPTLC1	1297.96	1345.02	1346.01	1240.75	1269.48	1248.29	1329.66	1252.84	-0.0858601	0.0224673
ANAPC7	1117.73	1106.25	1137.89	1050.2	1061.87	1061.12	1120.62	1057.73	-0.0833286	0.0116105
PMS2	523.272	505.132	512.296	495.866	483.286	478.483	513.567	485.878	-0.0799565	0.0200578
TMEM39A	632.318	627.516	608.351	591.142	585.389	598.917	622.729	591.816	-0.073455	0.0326355
PARK7	3635.64	3589.92	3488.78	3405.02	3326.28	3458.42	3571.45	3396.57	-0.0724292	0.0399587
GLG1	3494.03	3409.94	3359.48	3324.9	3255.94	3183.37	3421.15	3254.74	-0.0719399	0.0425851
LPIN1	5165.32	4993.73	5153.75	4852.56	4839.67	4912.58	5104.27	4868.27	-0.0682941	0.036431
RUVBL1	1612.98	1616.18	1579.99	1645.67	1669.95	1660.04	1603.05	1658.55	0.0491045	0.0217966
HOMEZ	578.552	584.322	594.805	605.216	604.675	616.006	585.893	608.632	0.0549338	0.0217241
HDGF	7387.14	7421.01	7269.43	7826.67	7784.77	7534.47	7359.19	7715.3	0.0681754	0.0408579
SLC35F2	1422.15	1400.21	1430.98	1502.76	1490.7	1506.24	1417.78	1499.9	0.0812321	0.00414947
TFG	2954.86	2946.81	2902.6	3112.7	3088.04	3114.21	2934.75	3104.98	0.0813447	0.00258783
NCSTN	3692.43	3825.09	3806.51	4041.63	4030.79	3963.76	3774.68	4012.06	0.08799	0.0133404
MRFAP1	6925.21	6871.48	7097.02	7321.06	7380.89	7689.08	6964.57	7463.68	0.0998527	0.0284261
ZKSCAN5	1553.91	1584.99	1565.21	1680.31	1664.27	1700.73	1568.04	1681.77	0.101023	0.0013403
TCEB3	1879.54	1924.54	1857.07	2058.17	2005.75	2024.6	1887.05	2029.51	0.104996	0.00569187
TTLL4	2966.22	3061.99	3088.55	3268.6	3339.89	3203.72	3038.92	3270.74	0.106058	0.012886
CERS5	1055.63	1055.86	1025.82	1114.07	1097.04	1166.1	1045.77	1125.74	0.106302	0.0430657
HSD17B7	1210.11	1202.24	1208.08	1303.54	1269.48	1336.17	1206.81	1303.06	0.110707	0.0360598
HMGB2	2747.36	2903.61	2733.89	2970.87	2962.11	3121.53	2794.95	3018.17	0.110849	0.0412308
ERMARD	310.48	305.959	299.25	329.134	322.191	337.705	305.229	329.676	0.111156	0.0142208
CCT5	18735.5	19553.8	18994.4	21060.2	20037.1	20809.1	19094.6	20635.5	0.111965	0.01888
EIF2B2	1258.58	1252.63	1229.02	1324.11	1331.87	1392.32	1246.74	1349.44	0.114192	0.0274916
NAA20	1091.98	1058.26	1052.92	1125.98	1140.15	1203.53	1067.72	1156.55	0.115302	0.0455581
ST7L	287.004	308.359	306.639	319.39	328.998	328.753	300.667	325.714	0.115436	0.0494249
FDFT1	4005.94	4139.45	4180.88	4457.38	4374.54	4555.35	4108.76	4462.42	0.119125	0.00889612
ZNF7	538.417	568.724	559.092	618.208	580.851	611.123	555.411	603.394	0.119545	0.0325351
DSCR3	959.457	945.474	916.222	1045.87	1004.01	1017.18	940.384	1022.35	0.120571	0.00991063
ADIPOR1	3117.67	3151.98	3092.25	3422.34	3442	3325.78	3120.63	3396.71	0.122298	0.00702559
PSMB7	3562.18	3797.49	3539.28	3951.77	3894.65	4018.28	3632.98	3954.9	0.122486	0.0435293
ATP6V1G1	1793.97	1710.97	1758.55	1960.73	1836.72	1944.04	1754.5	1913.83	0.125403	0.0337138
VCP	12236.7	13098.6	12463.8	13800.9	13827	13631.1	12599.7	13753	0.126353	0.0402871
CASC3	2329.35	2262.9	2274.54	2481.5	2417.57	2597.48	2288.93	2498.85	0.126588	0.0433104
EIF2B3	442.244	451.14	459.342	490.453	486.69	500.454	450.909	492.532	0.127382	0.00326753
SEC23B	1716.72	1724.17	1626.79	1817.81	1846.93	1885.45	1689.23	1850.06	0.131211	0.0176562
RABIF	278.674	277.163	275.852	312.894	300.636	297.831	277.23	303.787	0.131978	0.0260268
VAPB	2914.72	2880.81	2763.44	3023.92	3093.71	3274.51	2852.99	3130.71	0.134016	0.0438982
CBFA2T2	405.895	397.147	381.759	434.153	441.311	425.589	394.934	433.684	0.135035	0.0142951
YWHAE	11485.5	10599.4	11360.4	12319.8	11807.6	12612.2	11148.4	12246.5	0.135536	0.040378
NDEL1	718.646	706.705	679.777	756.791	792.998	763.294	701.71	771.028	0.135908	0.0123806
TYW1	905.691	892.681	848.49	933.267	1015.36	961.034	882.287	969.885	0.136566	0.047293
EIF4A3	1285.84	1324.62	1315.22	1441.04	1436.25	1441.96	1308.56	1439.75	0.137836	0.00681999
UBE2I	1369.9	1303.03	1293.05	1475.69	1485.03	1405.34	1321.99	1455.35	0.138654	0.0187325
IST1	2333.14	2332.49	2221.59	2491.24	2554.84	2544.58	2295.74	2530.22	0.140304	0.0108756
NDUFS3	1021.55	1016.26	997.499	1160.63	1100.44	1085.54	1011.77	1115.54	0.140852	0.0356795
KNOP1	760.296	796.693	809.083	834.744	912.118	866.639	788.691	871.167	0.14349	0.0452526
PITPNA	1257.82	1179.44	1280.74	1367.42	1321.66	1420.8	1239.33	1369.96	0.14457	0.0360041
SRGAP2	2152.15	2094.92	2220.36	2387.3	2391.47	2371.26	2155.81	2383.34	0.144756	0.021909
THRAP3	3379.68	3358.35	3339.78	3618.31	3758.52	3770.9	3359.27	3715.91	0.145567	0.0144543
MRS2	993.534	970.67	912.527	1049.11	1033.51	1102.63	958.911	1061.75	0.146974	0.0331713
PRPF4	1062.45	1162.64	1073.85	1187.7	1234.31	1235.27	1099.65	1219.09	0.148765	0.0447428
ANXA7	2892.76	3027.2	2919.84	3275.1	3190.14	3335.54	2946.6	3266.93	0.148884	0.0055436
TGFBR3	3334.25	3310.36	3089.79	3618.31	3456.75	3718	3244.8	3597.69	0.148941	0.0316397
FHL1	11357.5	11280.9	10923.2	11950.6	12801.4	12469	11187.2	12407	0.149306	0.0215071
HNRNPDL	4329.3	4422.61	4292.94	4836.32	4692.19	4939.44	4348.28	4822.65	0.14938	0.00944826
IER5	467.991	488.335	511.064	535.925	530.934	560.671	489.13	542.51	0.149432	0.0296878
TAF15	3431.93	3315.16	3226.48	3652.95	3537.29	3886.45	3324.52	3692.23	0.151346	0.0488232
NOM1	919.322	897.48	869.425	1001.48	996.069	986.26	895.409	994.602	0.151572	0.0142075
NONO	5858.22	5773.63	5529.35	6409.45	6530.04	6137.27	5720.4	6358.92	0.152666	0.0145718
ZNF609	1984.8	1911.34	1970.37	2259.55	2162.31	2101.91	1955.5	2174.59	0.153201	0.024894
PWP1	1605.41	1694.17	1582.45	1771.26	1751.63	1907.42	1627.34	1810.1	0.153552	0.0436755
GATAD1	2039.32	2026.53	2055.34	2270.37	2204.29	2338.71	2040.4	2271.12	0.154555	0.0230316
FTSJ2	983.69	1054.66	1067.69	1200.69	1160.57	1101	1035.35	1154.08	0.156634	0.0387302
CSRP2BP	226.423	227.97	248.759	250.098	263.198	270.977	234.384	261.425	0.157522	0.0471075
STAU1	5277.39	5294.89	5182.07	5873.52	5793.76	5914.3	5251.45	5860.53	0.158315	0.000257139
MAP2K1	1220.71	1322.22	1278.28	1454.04	1446.46	1366.28	1273.74	1422.26	0.159113	0.021772
CXCL1	16.6599	17.9976	18.4722	20.5709	19.2861	19.5299	17.7099	19.7956	0.160625	0.0405833
GNPDA1	5090.35	5218.1	4829.87	5519.49	5555.52	5847.58	5046.11	5640.86	0.160745	0.0185801
CSTF1	1319.92	1346.22	1322.61	1432.38	1520.2	1507.06	1329.58	1486.55	0.16099	0.0214347
AFG3L2	1575.87	1641.38	1669.89	1783.17	1797.01	1886.26	1629.05	1822.15	0.161611	0.0111338
EIF2B1	1389.59	1455.41	1366.94	1490.85	1581.46	1643.77	1403.98	1572.02	0.163103	0.0420683
ZNF740	1446.38	1459	1444.53	1572.05	1605.28	1695.85	1449.97	1624.39	0.163876	0.0403657
CDK12	4072.58	4077.05	3911.18	4489.86	4480.04	4552.91	4020.27	4507.6	0.165067	0.00562096
PARL	730.763	757.099	757.361	810.925	832.705	873.963	748.407	839.198	0.165187	0.0234623
POLR3A	1173.76	1267.03	1253.65	1376.08	1397.67	1369.53	1231.48	1381.1	0.16542	0.02798
SH3KBP1	2599.7	2715.24	2657.54	2911.32	3036.99	2993.77	2657.49	2980.69	0.165583	0.00298825
RABEPK	382.42	391.148	384.222	441.732	442.445	415.01	385.93	433.063	0.166237	0.0269207
DNAJC16	552.805	531.529	524.611	590.059	580.851	634.722	536.315	601.877	0.166389	0.0397089
TOX4	2145.34	2132.11	2188.34	2476.08	2393.74	2389.97	2155.26	2419.93	0.167101	0.00282801
RNF212	1089.71	1112.25	1077.55	1274.31	1235.44	1178.3	1093.17	1229.35	0.169384	0.0280621
ARF3	8765.37	8354.48	8523.08	9777.65	9593.12	9469.56	8547.64	9613.45	0.169527	0.00268217
STOM	1069.26	1135.05	1096.02	1201.77	1205.95	1304.43	1100.11	1237.38	0.169647	0.03464
ZSCAN32	383.177	353.953	350.972	423.327	415.218	385.716	362.701	408.087	0.170096	0.0424139
CCNB1	7288.7	7887.74	7249.73	8406.99	8322.51	8505.27	7475.39	8411.59	0.17023	0.0383522
JAM3	1561.48	1682.17	1688.36	1906.59	1877.56	1769.08	1644.01	1851.08	0.171149	0.0244128
ADPGK	1842.43	1949.74	1868.16	2066.83	2096.51	2210.13	1886.78	2124.49	0.171195	0.0142709
DIS3L	1149.53	1143.45	1219.17	1318.7	1261.54	1376.04	1170.71	1318.76	0.171793	0.0260948
NCL	25554	25313	25754	28446.3	27737.9	30170.4	25540.3	28784.9	0.172534	0.0424938
BFAR	1863.63	1889.75	1692.05	2005.12	2006.89	2129.57	1815.15	2047.19	0.173562	0.0430799
ZNF259	1163.92	1205.84	1187.15	1326.28	1333.01	1354.07	1185.64	1337.79	0.174188	0.000892854
STAM	1828.8	1868.15	1870.62	2053.84	2045.46	2184.91	1855.86	2094.73	0.174682	0.0259233
TFB2M	727.734	717.504	682.24	790.354	780.519	830.834	709.159	800.569	0.174916	0.0117931
TM9SF2	2379.33	2350.49	2302.87	2577.85	2584.33	2779.76	2344.23	2647.31	0.175416	0.0338938
TPX2	5852.92	6000.4	5695.6	6427.85	6407.52	6984.38	5849.64	6606.58	0.175557	0.0396205
ATXN1L	1346.42	1229.84	1227.79	1477.85	1356.83	1462.3	1268.01	1432.33	0.175792	0.0396445
LRRC42	849.654	925.076	849.722	1022.05	981.321	962.661	874.817	988.676	0.176517	0.0250618
BRD7	619.444	611.918	592.342	653.937	688.626	718.538	607.902	687.034	0.176543	0.0357512
GHITM	5076.72	5315.29	4985.03	5726.28	5516.95	6135.64	5125.68	5792.96	0.176557	0.0464637
GRB2	1786.39	1904.15	1841.06	2109.05	2104.45	2038.43	1843.87	2083.98	0.176606	0.00637176
TMEM183A	527.815	548.327	511.064	588.976	587.658	618.447	529.069	598.36	0.177559	0.0093996
AMMECR1L	1111.67	1163.84	1110.8	1235.33	1238.85	1357.33	1128.77	1277.17	0.1782	0.048992
RIPK1	1169.98	1201.04	1084.93	1290.55	1280.82	1339.43	1151.98	1303.6	0.17838	0.0301885
SLC25A32	2297.55	2434.47	2256.07	2701.28	2473.16	2734.19	2329.37	2636.21	0.178527	0.0431812
MRFAP1L1	1332.79	1390.61	1398.96	1583.96	1528.14	1555.07	1374.12	1555.72	0.179073	0.00288201
SYS1	664.123	670.71	648.99	753.543	714.719	777.941	661.275	748.734	0.179205	0.0305839
PPP6R3	2893.52	2955.2	2906.29	3285.92	3219.64	3408.78	2918.34	3304.78	0.179408	0.012806
SMG8	1039.73	1073.86	1022.13	1145.47	1151.49	1259.68	1045.24	1185.55	0.181723	0.0478532
MRPS15	1329.76	1240.63	1368.18	1483.27	1554.23	1433.82	1312.86	1490.44	0.183028	0.0262837
MRPL45	1357.78	1300.63	1311.53	1497.34	1456.67	1553.44	1323.31	1502.48	0.183197	0.00918923
UBE2R2	2363.43	2358.88	2339.81	2754.33	2596.81	2669.9	2354.04	2673.68	0.183687	0.0176754
ATIC	4905.58	5028.53	4539.24	5392.81	5295.73	5759.69	4824.45	5482.75	0.184535	0.0320689
GLOD4	1342.63	1407.41	1316.45	1502.76	1521.33	1597.38	1355.5	1540.49	0.184564	0.00962187
FUBP3	1740.2	1780.56	1806.58	1994.29	2012.56	2055.52	1775.78	2020.79	0.186466	0.000774839
EMC7	962.486	939.474	866.962	1054.53	1013.09	1085.54	922.974	1051.05	0.187469	0.0265663
TRIP13	1453.95	1477	1330	1646.75	1632.51	1574.6	1420.32	1617.95	0.187956	0.032112
HNRNPC	11205.3	10989.3	10647.4	12371.7	11931.3	13111.1	10947.3	12471.4	0.18804	0.0307396
FRG1	552.048	557.925	511.064	613.878	592.196	641.232	540.346	615.768	0.188505	0.0211307
EFTUD2	4689.76	5216.9	4795.39	5628.84	5858.43	5273.07	4900.68	5586.78	0.189035	0.043083
SNX11	587.639	530.329	536.926	616.043	631.903	640.418	551.631	629.455	0.190398	0.0362112
BUB3	3451.62	3388.35	3451.84	3961.51	3798.22	3989.8	3430.6	3916.51	0.191107	0.0085477
ING3	192.346	207.572	188.417	219.783	220.088	231.918	196.112	223.93	0.191371	0.0216254
KANSL3	1653.87	1758.96	1736.39	1942.32	2027.31	1912.3	1716.41	1960.64	0.191935	0.00661868
NET1	758.024	754.699	716.722	841.24	823.629	882.1	743.148	848.99	0.192097	0.00981382
METTL2A	380.905	410.345	381.759	429.823	460.597	450.001	391.003	446.807	0.192472	0.0136402
POLA2	919.322	995.867	919.916	1056.69	1114.05	1069.26	945.035	1080	0.192596	0.0155286
YARS2	1010.19	1018.66	960.555	1137.89	1168.51	1112.39	996.471	1139.6	0.193625	0.00433031
PAAF1	468.748	454.739	439.639	518.602	503.707	537.072	454.375	519.794	0.194055	0.00727996
EXOSC1	471.02	508.732	482.74	560.827	538.876	573.691	487.498	557.798	0.194347	0.00977637
TMBIM1	2820.06	3076.39	2752.36	3238.29	3269.56	3391.69	2882.94	3299.85	0.194859	0.0344623
VIMP	881.459	861.485	839.87	1026.38	938.211	993.584	860.938	986.057	0.195763	0.0244138
SLC36A1	845.11	890.281	857.111	977.657	974.514	1022.06	864.167	991.412	0.198174	0.00358237
LRP8	581.581	621.517	593.574	699.409	716.988	645.3	598.891	687.233	0.198506	0.0350155
DHX33	1382.01	1459	1371.87	1592.62	1646.12	1596.57	1404.3	1611.77	0.198799	0.00546759
SRSF4	1060.93	1072.66	1071.39	1202.85	1267.21	1210.04	1068.33	1226.7	0.199432	0.0138421
RNF8	409.681	440.341	405.157	457.972	474.211	510.219	418.393	480.801	0.200579	0.0350559
ZNF701	180.987	195.574	193.342	212.205	211.012	231.918	189.968	218.378	0.201075	0.0314351
POLR1E	1082.13	1119.45	1020.9	1280.81	1274.02	1149.82	1074.16	1234.88	0.201163	0.0421168
VGLL4	1007.92	970.67	1052.92	1183.37	1224.1	1080.65	1010.5	1162.71	0.202413	0.0496863
CTCF	942.798	1030.66	987.648	1158.46	1089.1	1163.66	987.036	1137.07	0.20415	0.0127902
CAV1	11902.7	11932.4	11122.7	12826.5	13233.7	14244.6	11652.6	13434.9	0.205333	0.0308878
OFD1	563.407	533.929	514.759	622.539	600.137	637.163	537.365	619.946	0.206242	0.0114135
ZEB2	876.915	839.888	794.305	949.508	926.866	1022.06	837.036	966.146	0.206952	0.0272776
RBM17	1051.09	1015.06	1147.74	1207.18	1310.32	1192.14	1071.3	1236.55	0.206959	0.0384854
NPC1	2065.82	2072.12	1966.67	2385.14	2350.63	2314.29	2034.87	2350.02	0.207734	0.00305418
UMPS	586.125	604.719	561.555	706.988	651.189	665.644	584.133	674.607	0.20775	0.0145555
POGK	1525.14	1678.58	1586.15	1777.76	1935.41	1818.72	1596.62	1843.96	0.20779	0.0190946
GGCT	1228.29	1149.45	1183.45	1381.5	1311.45	1421.61	1187.06	1371.52	0.208381	0.0121468
ANKRD6	138.58	125.983	120.685	143.996	145.213	156.239	128.416	148.483	0.209469	0.0426422
NIPA2	1825.77	1898.15	1788.11	2123.13	2048.86	2202	1837.34	2124.66	0.209613	0.00802937
POP1	886.002	917.877	882.972	1016.63	1031.24	1059.5	895.617	1035.79	0.209777	0.00120413
EXOSC2	1068.5	1088.25	1011.05	1225.59	1239.98	1198.65	1055.93	1221.41	0.210023	0.00782201
UBE2Z	4086.97	4253.43	3997.39	4781.1	4680.84	4811.68	4112.6	4757.87	0.210268	0.00454452
GINS3	292.305	285.562	263.537	321.555	311.981	340.146	280.468	324.56	0.210652	0.0213561
RAP2B	1202.54	1113.45	1128.04	1369.59	1229.77	1386.62	1148.01	1328.66	0.210838	0.0473733
CPSF7	2068.85	2070.92	2039.33	2388.39	2407.36	2362.3	2059.7	2386.02	0.212167	6.00328e-05
WDR33	901.905	855.486	879.277	1007.97	1027.83	1018.81	878.889	1018.21	0.212275	0.00365282
CMSS1	657.308	647.913	593.574	757.874	751.022	693.311	632.932	734.069	0.213867	0.0239366
RIOK1	628.532	653.913	672.388	732.972	730.602	804.795	651.611	756.123	0.21461	0.0316084
TNFRSF10A	645.192	569.924	623.129	709.153	699.971	724.234	612.748	711.119	0.214798	0.0378445
PSMD7	3117.67	3510.73	3349.63	3815.35	3867.43	3923.88	3326.01	3868.89	0.218127	0.033828
RGS5	145.395	164.378	147.778	166.732	179.247	186.348	152.517	177.442	0.21838	0.0395901
DLAT	1658.41	1707.37	1570.14	1926.08	1817.43	2001	1645.31	1914.84	0.218864	0.0180537
ARPC5L	938.254	991.067	983.953	1159.55	1159.43	1071.7	971.091	1130.23	0.218935	0.0158757
MAP3K8	78.7558	76.7897	87.4351	93.1102	89.6235	100.091	80.9935	94.2748	0.219066	0.0418451
ZCCHC17	784.529	761.898	778.296	891.043	880.353	934.994	774.908	902.13	0.219311	0.00884049
CRK	1841.67	1797.36	1823.82	2093.9	2053.4	2215.83	1820.95	2121.04	0.22008	0.0198361
COX15	1435.78	1456.61	1467.93	1674.9	1690.37	1716.19	1453.44	1693.82	0.220813	0.000139
ZNF623	545.232	529.129	564.018	669.094	626.23	614.378	546.127	636.568	0.221078	0.015158
ANP32A	3111.61	3549.13	3242.49	3918.21	3884.44	3746.49	3301.07	3849.71	0.221815	0.03708
RAB9A	289.276	260.365	269.694	311.811	311.981	332.008	273.112	318.6	0.222254	0.0153743
TOR1A	979.146	971.87	1014.74	1201.77	1157.16	1101.81	988.585	1153.58	0.222684	0.0164031
ALG2	530.087	566.324	503.676	626.87	618.289	624.143	533.362	623.101	0.224349	0.0363957
MRPL32	804.975	808.692	788.148	951.673	900.773	954.524	800.605	935.657	0.224889	0.00946448
C1orf50	105.26	97.187	92.3611	113.681	120.254	110.669	98.2694	114.868	0.225166	0.0274721
TEX10	1546.34	1582.59	1523.34	1816.73	1716.46	1904.98	1550.76	1812.72	0.225187	0.0311803
PRMT5	3489.49	3607.92	3549.13	4087.11	4315.54	4050.83	3548.84	4151.16	0.226165	0.00970396
DNAJC8	2408.11	2493.27	2352.13	2705.61	2802.15	2980.75	2417.83	2829.5	0.226834	0.0202805
RNF19B	665.638	716.304	721.648	850.984	814.553	796.657	701.197	820.731	0.227091	0.00778608
EIF2S3	2544.42	2488.47	2341.04	2863.68	2719.34	3048.29	2457.98	2877.1	0.227146	0.0274844
PRPF3	1194.21	1147.05	1199.46	1382.58	1325.07	1440.33	1180.24	1382.66	0.228365	0.0128093
PHF8	748.937	763.098	726.574	915.945	869.008	838.158	746.203	874.37	0.228676	0.0163528
GLRX2	213.549	196.774	216.741	243.602	229.164	262.026	209.021	244.931	0.228725	0.04202
TTC27	1107.88	1101.45	990.11	1248.33	1178.72	1322.34	1066.48	1249.79	0.228832	0.0316685
KLF10	1853.79	1880.15	1884.17	2127.46	2116.93	2341.15	1872.7	2195.18	0.229218	0.0455708
TAF3	245.355	281.962	274.62	315.059	297.232	327.94	267.312	313.41	0.229526	0.0344568
SIPA1L1	1094.25	1033.06	1044.3	1329.53	1218.43	1170.98	1057.2	1239.64	0.229674	0.0454395
VPS33A	796.645	824.29	777.064	944.094	969.976	899.189	799.333	937.753	0.230412	0.00761267
BTN2A1	1080.62	1163.84	1199.46	1415.06	1321.66	1306.06	1147.98	1347.59	0.231295	0.015179
NSUN2	4121.8	4053.06	4130.39	4765.94	4866.9	4818.19	4101.75	4817.01	0.231899	5.86792e-05
DERL1	2517.91	2578.46	2533.16	2990.35	2812.36	3157.33	2543.17	2986.68	0.231914	0.042991
CASP8	2215.01	2189.71	2211.74	2484.74	2531.01	2757.78	2205.48	2591.18	0.232514	0.0435721
MRPS23	1486.52	1560.99	1387.88	1704.13	1803.82	1708.05	1478.46	1738.67	0.233885	0.0168979
LRRC59	3820.41	3883.88	3715.38	4425.98	4578.74	4428.4	3806.56	4477.71	0.234274	0.000681264
FKBP15	1166.95	1244.23	1200.69	1454.04	1444.19	1350.82	1203.96	1416.35	0.234389	0.00840829
ARNT	1574.36	1450.61	1492.55	1677.07	1736.88	1903.35	1505.84	1772.43	0.235163	0.0390477
FAM53C	1571.33	1667.78	1726.54	1952.07	1979.66	1913.12	1655.21	1948.28	0.235184	0.0126018
AGA	155.24	141.581	157.63	182.972	170.171	182.279	151.483	178.474	0.236556	0.0152383
LIAS	402.866	440.341	413.778	483.957	475.345	524.052	418.995	494.451	0.238896	0.0183417
WBP11	3733.33	3793.89	3748.63	4430.31	4305.33	4573.25	3758.62	4436.3	0.239155	0.00974008
RRP1B	1098.79	1065.46	1072.62	1252.66	1325.07	1243.4	1078.96	1273.71	0.239398	0.00930261
RPA1	3096.47	3133.98	2981.41	3533.86	3548.64	3794.5	3070.62	3625.66	0.239715	0.00957401
C11orf73	570.979	595.12	634.213	752.46	664.802	709.586	600.104	708.95	0.24047	0.0293748
XPO5	2884.43	2849.62	2657.54	3152.75	3236.66	3530.03	2797.19	3306.48	0.241316	0.0268251
TRMT61B	638.376	633.515	582.49	727.559	724.93	739.695	618.127	730.728	0.24143	0.0191208
STIP1	7435.61	7718.57	8131.47	9302.36	9410.47	8817.75	7761.88	9176.86	0.241594	0.00670437
SLC39A14	3446.32	3579.12	3476.47	4245.18	4065.96	4106.98	3500.64	4139.37	0.241793	0.00101804
HLCS	368.789	392.348	344.815	464.468	441.311	401.99	368.65	435.923	0.241821	0.0461071
PPP1R15B	2918.51	2914.41	2685.86	3220.96	3238.93	3618.73	2839.59	3359.54	0.24258	0.0361777
SNRPB2	874.643	933.475	987.648	1045.87	1068.68	1193.77	931.922	1102.77	0.242849	0.0443297
SBDS	2932.9	2999.6	2932.16	3434.25	3343.3	3714.75	2954.88	3497.43	0.243195	0.0355791
GSR	986.719	931.075	935.925	1102.17	1089.1	1186.44	951.24	1125.9	0.243199	0.0133937
KIF4A	1551.64	1554.99	1414.97	1750.69	1691.5	1909.86	1507.2	1784.02	0.243258	0.0303685
XPNPEP1	1138.93	1251.43	1172.37	1454.04	1388.6	1375.23	1187.58	1405.95	0.243528	0.00783525
BCAS3	244.597	239.968	243.833	291.24	267.736	303.527	242.799	287.501	0.243802	0.0486451
TBX18	783.771	814.691	722.879	906.201	853.125	989.515	773.781	916.28	0.243864	0.048308
GIGYF2	1768.22	1688.17	1618.17	1868.7	2015.96	2125.5	1691.52	2003.39	0.244123	0.0322395
CSNK2A1	2393.72	2368.48	2320.11	2780.31	2690.97	2919.72	2360.77	2797	0.244623	0.0152884
PTGER4	165.084	187.175	187.185	215.453	213.281	210.76	179.815	213.165	0.245457	0.0415343
PATL1	1984.04	1853.75	1919.88	2162.11	2204.29	2463.21	1919.22	2276.53	0.246316	0.0478751
MRPL9	923.109	875.883	836.175	1040.45	1027.83	1058.68	878.389	1042.32	0.246871	0.0144359
TMEM126B	778.471	749.9	711.796	843.405	851.991	963.475	746.722	886.29	0.247208	0.0496724
SLC39A1	2181.69	2186.11	2337.35	2713.19	2719.34	2529.12	2235.05	2653.88	0.247798	0.00726827
USP39	2179.41	2361.28	2142.78	2529.13	2681.9	2730.12	2227.83	2647.05	0.248749	0.0101616
UBE2Q1	2795.07	2487.27	2545.47	3081.3	3063.08	3159.77	2609.27	3101.39	0.249266	0.0261936
HIBADH	1192.7	1246.63	1262.27	1460.53	1418.09	1523.33	1233.87	1467.32	0.249997	0.00482921
FTSJ3	2395.24	2488.47	2458.04	2945.96	2937.16	2849.74	2447.25	2910.95	0.250332	0.000379563
CTNNBL1	745.908	794.294	740.12	911.614	870.142	935.808	760.107	905.855	0.253077	0.00497178
DIEXF	1260.09	1181.84	1152.67	1377.16	1376.12	1537.17	1198.2	1430.15	0.255297	0.029162
ILF2	7509.82	7882.95	7365.49	8753.44	8847.77	9582.67	7586.08	9061.29	0.256362	0.0140009
AATF	2527	2598.85	2561.48	3020.67	2955.31	3209.41	2562.44	3061.8	0.256858	0.0169731
GLA	1551.64	1619.78	1556.59	1904.43	1786.8	1958.69	1576.01	1883.3	0.256994	0.0147757
CNN3	3398.61	3349.95	3204.31	3837.01	3773.26	4290.07	3317.63	3966.78	0.257817	0.0446755
RBM15	411.196	399.547	392.842	492.618	478.748	467.904	401.195	479.757	0.258	0.00129449
PIK3C3	1062.45	1000.67	1004.89	1226.67	1131.07	1311.76	1022.67	1223.17	0.258286	0.0474298
DNMBP	2992.72	2931.21	2779.45	3324.9	3481.7	3603.27	2901.13	3469.96	0.258305	0.00604056
RFC4	948.856	1034.26	996.268	1160.63	1141.28	1262.93	993.128	1188.28	0.258825	0.0170487
TMEM156	1114.7	1161.44	1236.41	1325.2	1354.56	1524.96	1170.85	1401.57	0.259491	0.0448977
REPS1	768.626	847.087	820.166	935.433	950.69	1030.2	811.96	972.108	0.259709	0.0143572
VEGFC	936.739	901.079	937.157	1027.46	1117.46	1177.49	924.992	1107.47	0.259754	0.0443314
MCMBP	2305.12	2328.89	2131.69	2554.03	2616.1	2932.74	2255.23	2700.96	0.260194	0.0429007
PARP6	808.761	808.692	831.249	952.756	993.8	987.887	816.234	978.148	0.261069	0.00117643
KLF11	902.662	860.285	971.638	1081.59	1101.58	1096.12	911.529	1093.1	0.262059	0.0271874
COX10	381.663	356.352	360.824	434.153	425.428	458.139	366.28	439.24	0.262065	0.0049955
HNRNPAB	3952.18	3973.87	4018.32	5029.03	4854.42	4444.68	3981.46	4776.04	0.26252	0.0428272
UBE2C	1156.35	1094.25	1070.16	1339.27	1334.14	1315.01	1106.92	1329.48	0.264308	0.00878495
TBCE	1029.13	1077.46	1017.2	1219.09	1195.74	1339.43	1041.26	1251.42	0.265232	0.0282912
YEATS2	1440.32	1395.41	1375.56	1706.3	1699.44	1655.97	1403.77	1687.24	0.265361	0.000408161
FAF1	1800.02	1817.76	1700.67	2118.8	2101.05	2172.7	1772.82	2130.85	0.265384	0.00255663
PHF5A	718.646	635.915	605.889	778.445	741.947	836.531	653.483	785.641	0.265719	0.0405735
ACTR3B	146.153	128.383	145.315	173.228	171.306	160.308	139.95	168.281	0.265957	0.0198881
ALKBH3	123.435	130.783	121.917	152.657	152.02	148.102	125.378	150.926	0.267561	0.00365164
DUSP16	717.889	779.896	753.666	895.374	886.025	929.298	750.484	903.565	0.267808	0.00321354
GPATCH8	1843.19	1738.57	1829.98	2138.29	2231.51	2145.85	1803.91	2171.88	0.267817	0.00120829
CDC42EP3	1331.28	1321.02	1288.13	1566.63	1598.48	1580.29	1313.48	1581.8	0.268178	0.000148174
ORC4	750.452	772.697	722.879	880.216	854.26	972.426	748.676	902.301	0.269267	0.0361585
FAM105B	1217.69	1089.45	1062.77	1293.8	1376.12	1393.13	1123.3	1354.35	0.269854	0.0209773
C1S	162.812	189.575	183.491	199.213	214.416	232.731	178.626	215.453	0.270433	0.0450851
TMED10	8033.85	7921.34	7952.9	9502.65	9213.07	10125.4	7969.36	9613.72	0.270631	0.024301
DCTN5	1766.7	1690.57	1630.48	2021.36	2020.5	2101.09	1695.92	2047.65	0.271901	0.0029177
CCNK	552.805	523.13	512.296	618.208	625.096	674.595	529.41	639.3	0.272106	0.00962839
PSMD11	6551.12	6543.92	6121.69	7546.26	7641.82	8018.65	6405.58	7735.58	0.27218	0.00277541
MRPL13	1631.91	1618.58	1538.12	1853.54	1865.08	2067.73	1596.2	1928.78	0.273045	0.0271418
LIG3	1176.79	1208.24	1178.53	1510.33	1412.42	1383.37	1187.85	1435.37	0.273071	0.0178345
RPRD1B	850.411	926.276	815.24	1005.81	1016.49	1109.95	863.976	1044.08	0.273172	0.0180194
[truncated: 10,659 more rows]

## Sheet: Supplementary table 3
	Relative protein expression (normalised to average siCtrl)						average reads		miR-372 impact protein level
GeneSymbol	siCtrlA	siCtrlB	siCtrlC	miR-372A	miR-372B	miR-372C	average siCtrl	average miR-372	miR-372/siCtrl (log2)	p.value
ANKRD52	1.03189	0.9474	1.02071	0.438281	0.40306	0.41889	1	0.420077	-1.25127	0.000637423
CROT	0.975109	0.968573	1.05632	0.462795	0.370791	0.434768	1	0.422785	-1.242	0.000125021
TGFBR2	0.984081	1.06713	0.948784	0.50089	0.419913	0.396678	1	0.43916	-1.18718	0.000305589
HBD	0.851381	1.07806	1.07056	0.500901	0.354784	0.463671	1	0.439785	-1.18513	0.00583655
SDC1	0.9848	1.03946	0.975738	0.484556	0.433109	0.550814	1	0.489493	-1.03064	0.000690814
LY96	0.913126	1.14652	0.940355	0.59615	0.452922	0.519649	1	0.522907	-0.935373	0.00965252
ZBTB41	0.998535	0.98665	1.01481	0.630202	0.402191	0.537519	1	0.523304	-0.934279	0.0175409
ITIH2	0.969411	1.08328	0.947309	0.439382	0.66661	0.484298	1	0.530097	-0.915672	0.0078972
C7orf60	1.02928	0.978675	0.992049	0.567185	0.577764	0.455305	1	0.533418	-0.906663	0.00299243
PLTP	1.01481	1.16491	0.820278	0.588668	0.588767	0.446123	1	0.541186	-0.885803	0.0277846
ZKSCAN1	0.999833	1.05181	0.948352	0.496518	0.558495	0.57139	1	0.542135	-0.883277	0.00037468
NRP2	0.901316	1.06316	1.03553	0.546194	0.622141	0.460804	1	0.543047	-0.880852	0.00264661
HIVEP3	0.875891	0.908826	1.21528	0.517522	0.523346	0.594236	1	0.545035	-0.87558	0.0459914
IRF1	1.06508	0.928928	1.00599	0.559593	0.509982	0.571072	1	0.546882	-0.870698	0.00234066
ZBTB5	0.920081	1.08874	0.991179	0.548015	0.592251	0.509669	1	0.549978	-0.862553	0.00418353
MICA	1.02849	1.0043	0.967211	0.515138	0.574932	0.571263	1	0.553778	-0.85262	7.42305e-05
PCDH11X	1.19793	0.93136	0.870708	0.608412	0.472889	0.591906	1	0.557736	-0.842347	0.0330088
CPEB1	1.07892	1.01749	0.903584	0.587255	0.573913	0.55609	1	0.57242	-0.804855	0.0121603
LCOR	1.03304	1.14248	0.824481	0.582822	0.631731	0.508267	1	0.574274	-0.80019	0.0318983
TRPS1	1.0607	1.0135	0.925798	0.538721	0.644461	0.546539	1	0.576574	-0.794423	0.00137269
PROSER3	0.998204	1.03581	0.965982	0.506185	0.525838	0.698923	1	0.576982	-0.793402	0.0133858
PHLPP2	0.963389	0.982637	1.05397	0.627146	0.550551	0.559679	1	0.579125	-0.788054	0.000360112
LPCAT2	0.931045	1.03051	1.03845	0.653752	0.526925	0.568024	1	0.5829	-0.778679	0.00123887
PDCD4	1.02174	1.03296	0.945305	0.564125	0.588644	0.609291	1	0.587354	-0.767699	0.00111769
TM2D2	0.947511	0.950614	1.10188	0.544381	0.520355	0.698946	1	0.587894	-0.766373	0.00566233
RBL2	0.95017	1.10093	0.948898	0.641991	0.562549	0.563821	1	0.589453	-0.76255	0.00542833
EPHA10	1.10263	0.930639	0.966732	0.581176	0.612882	0.582372	1	0.592143	-0.755982	0.0134434
CD109	0.926425	1.02122	1.05235	0.674771	0.587226	0.520938	1	0.594311	-0.750709	0.00248928
ZBTB7A	1.05782	0.916522	1.02565	0.612135	0.587499	0.591469	1	0.597034	-0.744115	0.00934505
MTF1	0.934799	1.18034	0.88486	0.581172	0.688268	0.522036	1	0.597159	-0.743814	0.0291577
CDKN1A	0.843611	1.00261	1.15378	0.579258	0.5549	0.669147	1	0.601102	-0.734319	0.0336129
HFE	0.942834	1.0759	0.981266	0.639071	0.604532	0.563005	1	0.602203	-0.731679	0.00262504
SYDE1	0.927599	1.0028	1.0696	0.640897	0.577308	0.588724	1	0.60231	-0.731422	0.00374353
FBLN1	0.869516	1.18174	0.948744	0.625345	0.625644	0.557891	1	0.60296	-0.729865	0.0448347
ATF6B	1.04291	1.06328	0.893807	0.600974	0.613697	0.597992	1	0.604221	-0.726851	0.0170978
IRAK2	1.02316	0.917114	1.05973	0.650865	0.545617	0.620453	1	0.605645	-0.723456	0.0024434
RAB32	0.994976	0.969755	1.03527	0.668006	0.58541	0.56461	1	0.606009	-0.722589	0.00115344
RAB22A	0.997961	0.967884	1.03415	0.658691	0.597534	0.583698	1	0.613307	-0.705318	0.000252443
APPBP2	1.01866	0.927624	1.05371	0.6256	0.604149	0.62137	1	0.61704	-0.696564	0.00799529
UHMK1	0.980143	0.976045	1.04381	0.660392	0.638202	0.563237	1	0.62061	-0.68824	0.000729117
SEMA3F	0.909848	1.09312	0.997037	0.440842	0.788202	0.636094	1	0.621712	-0.685681	0.0440907
CUX1	1.06917	1.01929	0.911537	0.607791	0.655261	0.602584	1	0.621879	-0.685295	0.00842516
SLC35D1	0.945337	1.08423	0.970434	0.671281	0.558997	0.639934	1	0.623404	-0.68176	0.00277871
ATAD2	1.05419	0.991778	0.954033	0.644177	0.604633	0.633292	1	0.627367	-0.672617	0.00234123
TNRC6A	1.10106	0.992164	0.906771	0.533353	0.720213	0.631806	1	0.628458	-0.670113	0.00889367
ARSA	0.8291	1.08467	1.08623	0.693041	0.709781	0.48691	1	0.629911	-0.666781	0.0307683
ARL4C	0.993194	1.02232	0.984486	0.673406	0.632669	0.58903	1	0.631702	-0.662684	0.00111278
FYCO1	1.07786	0.993302	0.928839	0.641543	0.652286	0.613489	1	0.635773	-0.653417	0.00978281
APOL3	1.09646	1.05091	0.852625	0.590294	0.756663	0.575776	1	0.640911	-0.641804	0.0214759
VDR	1.01558	0.99216	0.99226	0.718022	0.591813	0.613131	1	0.640989	-0.641629	0.00942789
SFT2D2	0.941367	1.02702	1.03162	0.732785	0.630843	0.561282	1	0.641636	-0.640172	0.00672231
STK40	0.959467	0.910788	1.12975	0.707155	0.622417	0.600581	1	0.643384	-0.636248	0.0182328
NFIB	1.01152	1.07409	0.914386	0.675179	0.670596	0.59468	1	0.646819	-0.628567	0.00601191
RELA	1.02722	0.999234	0.973543	0.667855	0.642464	0.640565	1	0.650295	-0.620834	0.000205031
VLDLR	1.10034	0.926855	0.972802	0.627311	0.70138	0.622656	1	0.650449	-0.620492	0.00987695
SEL1L3	1.04954	0.950588	0.999868	0.636568	0.732648	0.583521	1	0.650912	-0.619465	0.00433311
CACUL1	1.02754	1.011	0.961461	0.654105	0.680498	0.622099	1	0.652234	-0.616539	0.000212759
CAPRIN2	1.08002	0.875924	1.04406	0.773027	0.634466	0.550949	1	0.652814	-0.615256	0.0183999
PLAU	1.05277	1.02848	0.918753	0.641179	0.689968	0.627928	1	0.653025	-0.61479	0.00585863
TRAF1	1.01871	1.00423	0.977065	0.694051	0.625445	0.639626	1	0.653041	-0.614755	0.000500746
STC1	1.0477	1.01771	0.934591	0.614291	0.770156	0.582799	1	0.655749	-0.608785	0.0119972
EPHA2	0.963308	0.980788	1.0559	0.704002	0.615702	0.648165	1	0.655957	-0.608328	0.000892547
NKIRAS1	1.14401	0.855667	1.00032	0.718254	0.679242	0.586346	1	0.66128	-0.596666	0.0379595
GTDC1	1.10766	0.908269	0.984074	0.683546	0.537221	0.779001	1	0.666589	-0.58513	0.0230173
CEBPD	1.01341	1.00163	0.984964	0.68239	0.728993	0.589182	1	0.666855	-0.584555	0.0123067
36950	1.00124	0.966541	1.03221	0.637265	0.626572	0.740063	1	0.667967	-0.582151	0.00378926
TNFRSF10B	1.02679	1.01101	0.962199	0.642425	0.741244	0.633595	1	0.672421	-0.572563	0.00306661
TSEN34	1.01509	0.921179	1.06373	0.646218	0.727095	0.650993	1	0.674769	-0.567535	0.00496477
TMEM50B	0.905009	1.05	1.045	0.79832	0.586941	0.643036	1	0.676099	-0.564693	0.017327
ARHGEF3	0.997439	1.03527	0.967294	0.731455	0.653926	0.644863	1	0.676748	-0.56331	0.00106467
GPSM2	1.05556	1.02818	0.916263	0.664242	0.650707	0.720707	1	0.678552	-0.559468	0.00702219
ODF2	1.09004	0.973972	0.935991	0.648709	0.733459	0.661436	1	0.681201	-0.553847	0.00796511
RAC2	0.9999	1.02651	0.97359	0.661252	0.749651	0.640024	1	0.683642	-0.548686	0.00434621
TERF2IP	1.09596	1.02303	0.881016	0.643542	0.738018	0.674177	1	0.685246	-0.545307	0.0237698
TCEAL1	1.07862	1.01686	0.904524	0.63099	0.766095	0.659502	1	0.685529	-0.54471	0.00961866
CRISPLD2	0.894224	1.01655	1.08923	0.674397	0.693717	0.697721	1	0.688612	-0.538238	0.0301261
NR2C2	1.03177	1.03918	0.929053	0.666255	0.676767	0.729327	1	0.690783	-0.533696	0.00414349
TBC1D2	0.992038	0.995551	1.01241	0.703007	0.708929	0.660656	1	0.690864	-0.533526	0.000657377
GSTM3	1.01123	1.09507	0.893707	0.697373	0.699283	0.678071	1	0.691576	-0.532041	0.0325677
SLC3A1	0.940275	1.00977	1.04996	0.759199	0.650813	0.67131	1	0.693774	-0.527462	0.00269372
GLCE	1.03311	0.996463	0.970426	0.811849	0.612989	0.657202	1	0.694013	-0.526965	0.0283298
ATP1B4	1.02134	0.890497	1.08816	0.584895	0.68993	0.815072	1	0.696632	-0.521531	0.0271653
FUT10	1.11246	0.959558	0.927981	0.722383	0.723279	0.646778	1	0.69748	-0.519777	0.020172
KLHL8	0.949963	1.07263	0.97741	0.708131	0.696553	0.68817	1	0.697618	-0.519491	0.0131533
KIAA1715	1.02196	1.00843	0.969611	0.761297	0.678986	0.656094	1	0.698792	-0.517064	0.0038725
JAK1	0.962402	0.998005	1.03959	0.758452	0.63349	0.705196	1	0.699046	-0.516541	0.00409081
TMUB2	1.05627	0.979297	0.964431	0.747353	0.71528	0.63861	1	0.700414	-0.51372	0.00236593
C3	0.970161	1.00934	1.0205	0.782097	0.710139	0.610575	1	0.700937	-0.512643	0.0192549
ZNF93	0.922755	1.12706	0.950188	0.849533	0.598743	0.66159	1	0.703289	-0.507811	0.04123
MPDU1	1.03839	1.05269	0.908922	0.754089	0.625894	0.732054	1	0.704012	-0.506328	0.00850511
GPR56	1.08636	0.89397	1.01967	0.678914	0.773363	0.669129	1	0.707135	-0.499942	0.0176617
LIN52	1.02839	0.996002	0.97561	0.615154	0.743902	0.763495	1	0.707517	-0.499163	0.0166341
FGB	1.02608	0.971227	1.0027	0.707206	0.662391	0.755431	1	0.708343	-0.49748	0.00186833
SUCO	1.03473	1.03285	0.932422	0.6831	0.733759	0.711311	1	0.70939	-0.495349	0.00592964
ADAM19	1.0944	0.994523	0.911073	0.691297	0.707927	0.730831	1	0.710018	-0.494073	0.0273059
DCBLD1	1.00384	1.12689	0.869273	0.603516	0.791214	0.736891	1	0.71054	-0.493012	0.03962
ORM1	1.04159	1.09422	0.864193	0.714158	0.772759	0.64909	1	0.712002	-0.490047	0.0349883
A2M	0.931048	1.15171	0.917245	0.708089	0.827221	0.603661	1	0.71299	-0.488046	0.0464673
SYNPO2	1.08627	1.03282	0.880917	0.599135	0.785355	0.757571	1	0.71402	-0.485963	0.0278636
KDM1B	0.998667	0.998767	1.00257	0.720516	0.722415	0.700227	1	0.714386	-0.485225	0.000430844
GNA12	0.985823	0.966117	1.04806	0.794892	0.676453	0.672833	1	0.714726	-0.484537	0.00666173
SHCBP1	1.04389	1.00638	0.949722	0.722385	0.711329	0.710737	1	0.714817	-0.484354	0.00813843
STARD5	1.07668	0.998053	0.925271	0.702172	0.73376	0.709599	1	0.715177	-0.483628	0.0189216
ARL13B	1.00118	1.01943	0.979387	0.739619	0.736266	0.677582	1	0.717822	-0.478301	0.00088748
HIVEP2	1.01573	0.90983	1.07444	0.722024	0.733324	0.698623	1	0.717991	-0.477963	0.0238677
CMTR2	1.00921	0.938258	1.05253	0.728486	0.691818	0.734548	1	0.718284	-0.477373	0.00681562
YOD1	0.982707	0.990956	1.02634	0.712781	0.67412	0.770125	1	0.719009	-0.475919	0.00333439
EPS8	1.08267	1.01106	0.906275	0.668028	0.783566	0.70757	1	0.719721	-0.47449	0.0143021
SEMA4B	1.0515	1.01233	0.936169	0.743399	0.73486	0.694225	1	0.724162	-0.465616	0.00656861
BICD2	1.05438	1.00075	0.944867	0.671532	0.76166	0.743162	1	0.725451	-0.46305	0.00299648
CTHRC1	1.034	1.01715	0.948848	0.785223	0.725596	0.666966	1	0.725928	-0.462101	0.00387891
GNPDA2	0.955289	0.928107	1.1166	0.823419	0.667126	0.695489	1	0.728678	-0.456646	0.0249183
ZNF385A	0.918185	0.972562	1.10925	0.755157	0.698979	0.733026	1	0.729054	-0.455902	0.033129
NETO2	1.04556	1.04005	0.914398	0.726128	0.720617	0.743362	1	0.730036	-0.453961	0.0219845
LUM	1.02174	0.950467	1.02779	0.728779	0.770616	0.691377	1	0.730257	-0.453523	0.00136843
CNOT6	0.883855	1.09481	1.02133	0.816628	0.70229	0.672585	1	0.730501	-0.453043	0.0281268
AMPD3	0.96899	1.03924	0.991769	0.734554	0.727096	0.731933	1	0.731194	-0.451673	0.00545461
PTGES	0.90576	1.01616	1.07808	0.778581	0.677995	0.738445	1	0.731674	-0.450727	0.0165876
TAPT1	0.956905	1.00037	1.04272	0.773057	0.690295	0.731931	1	0.731761	-0.450555	0.00146987
APOL1	0.998368	0.960891	1.04074	0.755322	0.763317	0.682268	1	0.733635	-0.446865	0.00160935
ELMO1	1.11697	0.956107	0.926923	0.663767	0.836781	0.700422	1	0.733656	-0.446823	0.0287276
LCORL	1.09534	0.992852	0.911803	0.715574	0.790918	0.696885	1	0.734459	-0.445246	0.0206439
CEP55	1.07786	0.983945	0.93819	0.702789	0.769215	0.740317	1	0.737441	-0.439401	0.0119838
ARNTL2	0.981858	0.933236	1.08491	0.75085	0.696825	0.768559	1	0.738745	-0.436852	0.0147623
RELL1	1.07346	0.954632	0.971907	0.716173	0.797357	0.70449	1	0.73934	-0.43569	0.00612466
TEC	0.948912	1.03175	1.01934	0.813792	0.683799	0.726139	1	0.741243	-0.431981	0.00729877
UBE2B	1.09966	0.924448	0.975888	0.823794	0.675729	0.72664	1	0.742054	-0.430404	0.0201033
FAM102B	0.97127	1.02656	1.00217	0.759249	0.72337	0.7438	1	0.74214	-0.430237	0.000425705
GNPTG	1.02831	1.01204	0.959645	0.735244	0.759886	0.741965	1	0.745698	-0.423336	0.00312421
FAM50B	1.06018	1.03365	0.906167	0.761873	0.734634	0.741621	1	0.746042	-0.42267	0.0302548
FNDC3A	1.02001	1.02216	0.957831	0.777396	0.766795	0.695844	1	0.746678	-0.421441	0.00182306
MBD2	1.05078	1.02929	0.919931	0.75714	0.799828	0.6846	1	0.747189	-0.420455	0.00938357
GFPT2	0.922736	0.977136	1.10013	0.803883	0.678329	0.760422	1	0.747544	-0.419769	0.0209326
FMNL3	0.960966	1.03115	1.00789	0.803562	0.688668	0.750426	1	0.747552	-0.419754	0.00536204
ERBB2IP	1.07674	1.00057	0.922692	0.715561	0.782039	0.747351	1	0.748317	-0.418278	0.0175779
OXR1	1.09925	0.999262	0.90149	0.724072	0.785997	0.735954	1	0.748674	-0.41759	0.0371136
JUNB	1.08082	1.04968	0.869508	0.699486	0.805538	0.741967	1	0.748997	-0.416968	0.0445803
PHLDA1	0.895388	1.04283	1.06179	0.803647	0.743408	0.708746	1	0.751934	-0.411322	0.0245484
PANX1	0.987678	1.0186	0.993723	0.784117	0.746457	0.726735	1	0.752436	-0.410359	0.000801414
MAP3K11	0.993451	0.934995	1.07155	0.815347	0.685142	0.759726	1	0.753405	-0.408502	0.0107831
AGAP1	0.939373	1.0646	0.996031	0.789343	0.754217	0.717007	1	0.753523	-0.408277	0.00811344
TMOD1	1.05421	0.932339	1.01345	0.708251	0.813487	0.741222	1	0.75432	-0.406751	0.00696515
SETD5	1.0355	1.05044	0.914066	0.643313	0.754981	0.866948	1	0.75508	-0.405298	0.0415222
ACP6	1.00332	0.937792	1.05889	0.740806	0.725364	0.80044	1	0.755537	-0.404426	0.0067053
PIK3CA	0.969084	1.01357	1.01734	0.855682	0.709609	0.701665	1	0.755652	-0.404206	0.0305197
AGO1	0.95496	0.945846	1.09919	0.830141	0.68769	0.749901	1	0.755911	-0.403712	0.0206245
AFF3	0.877302	1.04554	1.07716	0.866793	0.683547	0.720977	1	0.757106	-0.401433	0.0442905
PECAM1	0.895098	1.10619	0.998716	0.726094	0.868038	0.680256	1	0.758129	-0.399484	0.0439789
RNF149	1.04395	1.03399	0.92206	0.742776	0.772164	0.759837	1	0.758259	-0.399237	0.0210957
NFKBIE	1.08546	1.01465	0.899882	0.701515	0.760917	0.813926	1	0.758786	-0.398236	0.0269156
C2CD2	0.980249	1.00426	1.01549	0.812089	0.70298	0.761314	1	0.758794	-0.398219	0.0105344
LYRM2	1.03455	1.06147	0.903978	0.757935	0.787364	0.737344	1	0.760881	-0.394257	0.0305166
BMPR2	0.988552	1.01357	0.997882	0.818119	0.715085	0.751117	1	0.76144	-0.393198	0.0119904
ZEB1	1.01086	1.0225	0.966638	0.744511	0.805072	0.734809	1	0.761464	-0.393153	0.0013235
KCTD18	0.999798	1.05534	0.944864	0.748916	0.779962	0.756779	1	0.761886	-0.392354	0.0121817
FAS	1.00916	1.01601	0.974829	0.700652	0.801304	0.785654	1	0.762537	-0.391121	0.00879982
MFSD10	0.958716	0.940287	1.101	0.80286	0.686043	0.80177	1	0.763558	-0.389191	0.023424
MAP3K9	1.05431	1.0173	0.928383	0.735739	0.680472	0.874696	1	0.763636	-0.389043	0.0337229
TBC1D8B	0.963203	1.03376	1.00304	0.797865	0.74352	0.749825	1	0.763736	-0.388853	0.00102501
PBK	1.04951	1.00766	0.942831	0.746454	0.801691	0.743657	1	0.763934	-0.38848	0.00547425
FAM47E-STBD1	1.00619	0.996133	0.997673	0.77225	0.761779	0.761677	1	0.765235	-0.386025	1.11117e-06
SUSD5	0.967853	1.04847	0.983681	0.765533	0.785785	0.745183	1	0.7655	-0.385526	0.003976
IL6ST	1.0087	0.966997	1.0243	0.748475	0.771077	0.779378	1	0.76631	-0.384	0.00110028
SQRDL	0.979084	1.02989	0.991022	0.806926	0.691693	0.806235	1	0.768285	-0.380287	0.0157955
LAMC2	1.07374	0.990894	0.935364	0.736987	0.830861	0.743841	1	0.770563	-0.376015	0.0122704
APOB	1.00495	1.01859	0.976461	0.801108	0.789338	0.728415	1	0.772954	-0.371546	0.00265219
FBXL17	0.955091	1.01485	1.03006	0.859302	0.731182	0.72838	1	0.772955	-0.371544	0.0182438
ULK3	1.00693	0.923999	1.06907	0.841471	0.699294	0.779824	1	0.77353	-0.370472	0.018318
HTRA1	0.92193	0.987689	1.09038	0.700631	0.740166	0.881493	1	0.774097	-0.369414	0.0379415
CTSA	0.990029	1.04345	0.966519	0.772235	0.776637	0.774836	1	0.774569	-0.368534	0.00986491
NT5E	1.01486	1.0412	0.943942	0.746018	0.810524	0.767454	1	0.774665	-0.368355	0.00479238
TLR3	1.00589	0.997703	0.996404	0.810028	0.726528	0.787455	1	0.77467	-0.368345	0.0111674
PLOD2	1.00785	1.02211	0.970046	0.74813	0.780744	0.795405	1	0.77476	-0.368179	0.000445015
CEBPB	1.02394	0.960511	1.01555	0.75854	0.76783	0.798595	1	0.774988	-0.367753	0.00156051
BRI3BP	0.979071	0.987045	1.03388	0.798176	0.72176	0.805848	1	0.775262	-0.367245	0.00384635
BTN3A2	0.988248	0.999035	1.01272	0.74216	0.799687	0.785705	1	0.775851	-0.366149	0.00221271
DOPEY1	0.982078	1.05719	0.96073	0.841923	0.7296	0.756733	1	0.776086	-0.365712	0.00787299
DICER1	0.975607	0.993302	1.03109	0.805258	0.726182	0.796961	1	0.776134	-0.365623	0.00304553
FZD6	1.01181	0.978093	1.0101	0.816549	0.760862	0.752634	1	0.776681	-0.364605	0.00199932
USP21	1.02778	0.932154	1.04007	0.881595	0.70034	0.749201	1	0.777045	-0.36393	0.0332244
FITM2	0.965372	1.10106	0.933568	0.794091	0.764282	0.772856	1	0.777076	-0.363872	0.0455963
RPGRIP1L	1.08551	0.916692	0.997797	0.726745	0.840593	0.765595	1	0.777644	-0.362818	0.0245731
BTBD9	1.03422	0.903769	1.06201	0.777815	0.73623	0.821199	1	0.778415	-0.361389	0.0278222
ZDHHC13	1.03921	1.01269	0.948093	0.758773	0.738635	0.840223	1	0.77921	-0.359915	0.00616014
PLEKHA2	0.903243	1.01396	1.0828	0.799091	0.755322	0.784866	1	0.77976	-0.358898	0.0451184
SAR1B	1.00305	1.00912	0.987835	0.7989	0.774139	0.766383	1	0.779807	-0.358811	0.000140583
CCP110	0.983931	0.967861	1.04821	0.800779	0.774129	0.766344	1	0.780417	-0.357683	0.00549145
FARP2	0.956562	1.01223	1.03121	0.868221	0.70483	0.768588	1	0.780546	-0.357444	0.0277104
KMT2D	1.03783	0.994004	0.968165	0.789081	0.807069	0.747043	1	0.781065	-0.356486	0.0013571
LAMB3	1.06194	1.00109	0.936967	0.790486	0.796928	0.758672	1	0.782028	-0.354707	0.0183221
SLC25A40	0.943646	0.971974	1.08438	0.843697	0.741939	0.762933	1	0.782856	-0.353181	0.0180193
TBCEL	1.07944	0.948598	0.971966	0.712808	0.818566	0.818365	1	0.783247	-0.352461	0.0160251
SGCE	0.983572	0.997185	1.01924	0.790614	0.863246	0.698009	1	0.783957	-0.351154	0.0403427
RECK	1.03787	1.03199	0.930144	0.823318	0.665371	0.863876	1	0.784189	-0.350727	0.0494336
RNASEL	1.03757	0.979571	0.98286	0.870254	0.720877	0.765022	1	0.785384	-0.348529	0.0261773
IL13RA2	0.985944	1.00394	1.01011	0.688543	0.832743	0.836991	1	0.786092	-0.347229	0.0455843
RAB3B	0.919702	0.966579	1.11372	0.856599	0.739608	0.763247	1	0.786485	-0.34651	0.046043
SOGA3	0.984768	1.04523	0.970001	0.733438	0.817946	0.809066	1	0.786817	-0.345901	0.00409192
PLAT	0.978769	0.964109	1.05712	0.718451	0.791257	0.851879	1	0.787195	-0.345206	0.0136797
VTI1A	1.05041	1.02305	0.926536	0.699181	0.895692	0.767039	1	0.787304	-0.345007	0.0446857
TNFRSF10D	1.07688	0.905851	1.01727	0.820587	0.77486	0.767672	1	0.787706	-0.34427	0.0404804
MBTPS2	0.976411	0.919058	1.10453	0.841485	0.764814	0.758708	1	0.788336	-0.343118	0.0425774
MAN1A1	0.970159	0.955555	1.07429	0.78771	0.753301	0.82402	1	0.788344	-0.343104	0.0145257
IFNAR1	0.986271	1.03853	0.975202	0.870791	0.791909	0.703753	1	0.788818	-0.342236	0.0342699
SEMA7A	1.02614	1.03634	0.937525	0.754455	0.819802	0.793366	1	0.789208	-0.341523	0.00807764
CEP97	1.04501	0.995423	0.959565	0.795785	0.757458	0.81485	1	0.789365	-0.341236	0.00341235
ACBD7	1.03698	1.03382	0.929195	0.72824	0.830496	0.81123	1	0.789988	-0.340096	0.0117191
RAPGEF2	0.962091	1.02485	1.01306	0.77483	0.836176	0.75962	1	0.790209	-0.339694	0.00261003
ICAM5	1.02923	1.03497	0.935807	0.74945	0.759308	0.863159	1	0.790639	-0.338909	0.012928
UBTD2	1.0239	0.987254	0.988847	0.829018	0.702251	0.840669	1	0.790646	-0.338896	0.0345936
PRAF2	1.00334	0.970803	1.02586	0.82285	0.763289	0.786112	1	0.79075	-0.338706	0.000919649
VPS26A	0.922842	0.969381	1.10778	0.849825	0.737907	0.785363	1	0.791032	-0.338193	0.0429136
TIMP2	1.03076	1.01823	0.951008	0.750989	0.809818	0.813386	1	0.791397	-0.337526	0.00326209
TNFAIP2	0.985257	0.953735	1.06101	0.835429	0.750222	0.791003	1	0.792218	-0.336031	0.00788059
CNOT8	1.03419	0.964968	1.00084	0.844372	0.787144	0.745223	1	0.792246	-0.335979	0.00575468
PLAUR	1.04688	1.02701	0.926112	0.73078	0.867593	0.779814	1	0.792729	-0.335101	0.0195207
CYB5D2	0.989779	0.995372	1.01485	0.822386	0.799913	0.755968	1	0.792756	-0.335052	0.0039544
GEM	0.913183	0.995362	1.09146	0.824997	0.727103	0.826699	1	0.792933	-0.334729	0.0354524
SCARF1	0.95065	1.01476	1.03459	0.83215	0.789934	0.757142	1	0.793075	-0.33447	0.00370895
ARHGEF17	0.951497	1.04488	1.00362	0.810372	0.822331	0.754061	1	0.795588	-0.329906	0.00475368
SCD5	0.927726	0.998745	1.07353	0.882652	0.730541	0.776225	1	0.796473	-0.328303	0.0301248
TXLNA	1.08593	0.995833	0.918238	0.736456	0.884302	0.769696	1	0.796818	-0.327678	0.0372539
ALDH1L2	1.0027	0.916775	1.08052	0.827948	0.691207	0.871962	1	0.797039	-0.327278	0.0491403
ADAM22	1.01425	1.06576	0.919988	0.808988	0.841969	0.741232	1	0.797396	-0.326632	0.0218091
TMEM19	1.01431	1.02968	0.956011	0.847702	0.739494	0.805976	1	0.797724	-0.326038	0.00841299
MINK1	1.05035	1.02308	0.92657	0.833609	0.818809	0.7445	1	0.798973	-0.323782	0.0150395
KIF13A	1.02814	0.984653	0.987211	0.834561	0.773071	0.789953	1	0.799195	-0.32338	0.00128761
FAM101B	0.990542	0.996672	1.01279	0.839474	0.793699	0.764533	1	0.799235	-0.323308	0.00732377
XPNPEP3	1.00509	1.0035	0.991414	0.736204	0.802979	0.858558	1	0.799247	-0.323287	0.0281538
NUDT18	0.970115	0.989205	1.04068	0.733033	0.824888	0.84068	1	0.799534	-0.322769	0.0112346
RND3	1.07025	0.949846	0.979899	0.769136	0.863673	0.766218	1	0.799676	-0.322513	0.0147414
RAB5C	0.960825	0.975023	1.06415	0.895119	0.759146	0.744948	1	0.799737	-0.322402	0.0315925
CD44	1.04587	0.994392	0.959738	0.784956	0.848825	0.766924	1	0.800235	-0.321504	0.00478791
TNFAIP1	0.985512	0.999901	1.01459	0.881924	0.741967	0.777843	1	0.800578	-0.320886	0.037135
DNAJC6	1.00845	0.900701	1.09085	0.86873	0.761175	0.772029	1	0.800645	-0.320766	0.0470551
TTC39B	0.96319	1.01196	1.02485	0.720444	0.85196	0.829974	1	0.800793	-0.320499	0.0241466
FAM173B	1.00273	0.909894	1.08737	0.777737	0.887385	0.73742	1	0.800847	-0.320401	0.0439507
POLK	1.01873	0.999268	0.982005	0.821248	0.755488	0.826138	1	0.800958	-0.320202	0.00516889
STK17A	1.01298	1.00044	0.98658	0.786088	0.742084	0.875409	1	0.801194	-0.319777	0.0327992
HSPA4L	0.964561	0.996696	1.03874	0.817199	0.769246	0.817399	1	0.801281	-0.319619	0.00238455
ALPK1	0.969965	0.981517	1.04852	0.821095	0.769061	0.814666	1	0.801607	-0.319033	0.00407197
FAT4	1.00752	1.03758	0.954905	0.802585	0.785449	0.817016	1	0.801684	-0.318895	0.00784387
TRPM7	0.972111	1.00689	1.021	0.873141	0.725978	0.806664	1	0.801928	-0.318456	0.0323833
PHLDA2	1.00646	1.01891	0.974632	0.809179	0.843574	0.753632	1	0.802128	-0.318095	0.00700217
DDHD1	1.05639	0.952258	0.991347	0.762729	0.802118	0.846018	1	0.803622	-0.315412	0.00816741
UEVLD	0.95938	1.0051	1.03552	0.883342	0.729265	0.8001	1	0.804235	-0.31431	0.0304518
CTSO	0.991158	1.05907	0.949772	0.758402	0.865007	0.790214	1	0.804541	-0.313763	0.0121017
PRUNE2	0.947321	0.958431	1.09425	0.887669	0.8073	0.721425	1	0.805465	-0.312107	0.0446315
KCNN3	0.96711	0.984905	1.04799	0.829851	0.768869	0.819854	1	0.806191	-0.310806	0.00409705
NCOA7	1.05315	1.02192	0.924932	0.741167	0.838555	0.838955	1	0.806226	-0.310744	0.0194787
IDS	1.00266	1.04823	0.949111	0.806016	0.874821	0.738308	1	0.806382	-0.310465	0.0196585
PTPRE	0.965424	0.959943	1.07463	0.8688	0.716456	0.835104	1	0.806787	-0.309741	0.0333269
DENND3	0.981651	1.00583	1.01252	0.849479	0.779147	0.791735	1	0.806787	-0.309741	0.00539008
GPR108	0.963599	1.01989	1.01652	0.875702	0.739446	0.805642	1	0.80693	-0.309484	0.0239658
JUN	1.03805	1.02421	0.937738	0.707517	0.884471	0.829298	1	0.807096	-0.309189	0.044935
SDHC	1.03298	0.953601	1.01341	0.861037	0.720843	0.839868	1	0.807249	-0.308914	0.0286931
KCTD20	1.01193	1.00485	0.983224	0.789692	0.808085	0.824457	1	0.807411	-0.308625	0.00014987
CYLD	1.07272	0.988025	0.93926	0.792569	0.769779	0.860143	1	0.807497	-0.308471	0.0193609
HIF1AN	1.01707	1.00043	0.982496	0.801309	0.792992	0.828968	1	0.807757	-0.308008	0.000209571
ZNF827	1.02929	0.905219	1.06549	0.773345	0.838532	0.812338	1	0.808072	-0.307445	0.0440455
RABGAP1	0.988129	0.968768	1.0431	0.862832	0.793914	0.768734	1	0.808494	-0.306692	0.00684596
SBF1	0.971733	1.01383	1.01443	0.90007	0.758634	0.767095	1	0.8086	-0.306503	0.0427743
CMPK1	1.05712	0.998713	0.944164	0.762598	0.857935	0.805663	1	0.808732	-0.306267	0.0117066
IRF2BP2	1.07544	1.01874	0.905819	0.750394	0.900197	0.777022	1	0.809204	-0.305424	0.0487111
MEF2A	0.918308	1.0336	1.0481	0.90481	0.761924	0.762924	1	0.809886	-0.30421	0.039853
PRKAA1	1.00554	1.03938	0.955082	0.839151	0.777381	0.815825	1	0.810786	-0.302608	0.00448082
TMEM123	1.0215	0.972177	1.00632	0.788764	0.875628	0.768496	1	0.810963	-0.302292	0.0164865
HPS5	0.947992	0.994749	1.05726	0.838021	0.76939	0.826282	1	0.811231	-0.301815	0.010903
FAM73A	0.958036	0.951108	1.09086	0.782462	0.848377	0.803543	1	0.811461	-0.301407	0.0379187
HMGXB3	1.03641	1.02946	0.934125	0.797547	0.806723	0.830774	1	0.811681	-0.301015	0.0219141
FAM20C	0.963106	0.997263	1.03963	0.752179	0.815832	0.867322	1	0.811778	-0.300843	0.0129255
PKD2	0.978996	1.0219	0.9991	0.859272	0.782056	0.795759	1	0.812362	-0.299804	0.00592171
GBP1	1.0374	0.986347	0.976256	0.845183	0.813314	0.784642	1	0.814379	-0.296227	0.00201494
ARHGAP29	1.01991	0.981175	0.998916	0.83353	0.806328	0.803864	1	0.814574	-0.295883	0.000263677
SEC23A	0.965415	0.984425	1.05016	0.868763	0.756203	0.819837	1	0.814935	-0.295244	0.0125796
SMARCC2	1.05387	1.00573	0.940396	0.825333	0.842936	0.776702	1	0.81499	-0.295145	0.0137975
TMEM106A	0.989568	0.949573	1.06086	0.82529	0.809392	0.811492	1	0.815391	-0.294436	0.0273734
KIF3C	1.01853	0.956435	1.02503	0.804697	0.833064	0.809132	1	0.815631	-0.294011	0.00682311
CTSL	1.0399	0.942194	1.0179	0.716572	0.870187	0.860886	1	0.815882	-0.293568	0.0446028
CFL2	1.03099	0.982812	0.986203	0.809967	0.829615	0.811264	1	0.816949	-0.291683	0.00281994
STEAP3	0.945575	1.00822	1.04621	0.90017	0.763957	0.790017	1	0.818048	-0.289742	0.0281051
YIF1A	0.940924	1.00486	1.05422	0.908861	0.75631	0.792111	1	0.819094	-0.287899	0.0380073
VPS35	0.987138	0.98314	1.02972	0.861784	0.799707	0.796408	1	0.8193	-0.287537	0.00333614
SUN1	0.953302	1.00281	1.04389	0.852089	0.788756	0.818318	1	0.819721	-0.286794	0.00674616
SPAG1	1.08194	0.9717	0.94636	0.791028	0.843903	0.825147	1	0.820026	-0.286259	0.0367328
RAB11FIP5	1.02215	1.01473	0.963119	0.844859	0.751253	0.865705	1	0.820605	-0.28524	0.0199159
WDR26	0.970177	1.00565	1.02418	0.858417	0.768652	0.837412	1	0.821493	-0.283679	0.00885153
LYST	0.996804	0.951658	1.05154	0.82541	0.820915	0.818518	1	0.821614	-0.283467	0.0247471
CCDC15	0.987989	1.0709	0.941108	0.762641	0.80564	0.897611	1	0.821964	-0.282853	0.0318628
SIPA1L3	0.992157	0.985407	1.02244	0.857242	0.802541	0.806413	1	0.822066	-0.282675	0.00205333
RPS6KA3	0.996726	0.992517	1.01076	0.86854	0.773628	0.826947	1	0.823038	-0.280969	0.0198989
HSPG2	0.989323	1.01242	0.99826	0.797041	0.866022	0.806379	1	0.823147	-0.280777	0.00943278
HIP1	0.993647	0.998137	1.00822	0.829004	0.840479	0.801463	1	0.823649	-0.279899	0.00170235
CDK18	0.95843	1.0466	0.994974	0.87386	0.855788	0.744558	1	0.824735	-0.277997	0.0287507
ACYP1	1.02132	1.00086	0.977816	0.807995	0.814481	0.854392	1	0.825623	-0.276445	0.000893065
LRRC57	1.04021	0.998049	0.961742	0.830005	0.812744	0.834568	1	0.825772	-0.276184	0.0113892
LACTB	0.998602	0.997504	1.00389	0.820188	0.798522	0.859824	1	0.826178	-0.275475	0.00981911
ME3	0.935097	1.01658	1.04833	0.895856	0.7997	0.783125	1	0.826227	-0.275389	0.0234852
PLXNA1	1.01753	0.935763	1.04671	0.776018	0.879394	0.825017	1	0.82681	-0.274372	0.0182429
FTL	1.00739	1.01357	0.97904	0.783112	0.839605	0.858569	1	0.827095	-0.273875	0.00740789
TOM1L2	1.03915	1.03536	0.925493	0.795387	0.85401	0.83397	1	0.827789	-0.272665	0.0279682
CA8	1.03402	0.979549	0.986433	0.788208	0.843077	0.856644	1	0.82931	-0.270017	0.0036588
WHAMM	1.04525	1.01009	0.944661	0.90011	0.737888	0.850165	1	0.829388	-0.269881	0.0493404
CAMKK2	1.04925	1.0133	0.93745	0.738781	0.884234	0.866461	1	0.829825	-0.269121	0.044531
PLEKHH3	0.986587	0.999054	1.01436	0.845502	0.836886	0.807595	1	0.829994	-0.268827	0.000489036
OSMR	0.952852	1.02487	1.02228	0.844478	0.823262	0.825752	1	0.831164	-0.266795	0.0136391
ADAM9	0.93423	1.01251	1.05326	0.842864	0.847357	0.80462	1	0.831614	-0.266015	0.0279209
ULK1	1.02594	0.960271	1.01379	0.784979	0.905959	0.806305	1	0.832414	-0.264626	0.0275419
C15orf48	1.04799	1.02329	0.928721	0.828351	0.847646	0.822053	1	0.832684	-0.26416	0.0390786
TRERF1	1.08309	0.985368	0.931541	0.762116	0.850305	0.886752	1	0.833057	-0.263512	0.0462801
MKNK1	1.06773	1.0106	0.921671	0.777399	0.867221	0.85649	1	0.833703	-0.262394	0.0381179
WFS1	0.962595	1.00804	1.02936	0.903534	0.785712	0.812039	1	0.833762	-0.262293	0.0248146
DHX58	0.947113	1.03612	1.01677	0.920024	0.801349	0.780314	1	0.833896	-0.262061	0.0408531
MAP3K5	0.962518	1.00632	1.03116	0.870028	0.755787	0.877611	1	0.834475	-0.261059	0.0338115
GALNT6	0.966681	0.988938	1.04438	0.883814	0.770543	0.850826	1	0.835061	-0.260046	0.0197932
GINM1	1.06364	1.01185	0.924508	0.847606	0.873109	0.786654	1	0.83579	-0.258788	0.0348948
PPOX	0.977744	0.985563	1.03669	0.794932	0.85851	0.854292	1	0.835911	-0.258579	0.00416727
AKAP7	1.01319	0.931327	1.05548	0.821172	0.911835	0.776289	1	0.836432	-0.25768	0.0392464
CHM	0.978208	0.973582	1.04821	0.910621	0.795461	0.803306	1	0.836462	-0.257627	0.027395
ATXN3	1.01218	0.9811	1.00672	0.819635	0.841978	0.848929	1	0.836848	-0.256963	0.00024339
RNF216	1.03648	0.998612	0.964909	0.807593	0.858842	0.844469	1	0.836968	-0.256756	0.00416941
AMPD2	0.975065	0.979459	1.04548	0.877189	0.808576	0.825454	1	0.837073	-0.256575	0.00624802
REV3L	1.00875	1.00695	0.984299	0.906956	0.794385	0.810951	1	0.837431	-0.255959	0.0380564
PDE8A	1.04927	0.998606	0.95212	0.842624	0.798029	0.87179	1	0.837481	-0.255872	0.0117065
SFMBT1	0.971254	1.02107	1.00767	0.881641	0.818624	0.812273	1	0.837512	-0.255818	0.00560319
DUSP3	1.02259	1.00526	0.972158	0.793942	0.885792	0.8336	1	0.837778	-0.25536	0.0115799
DTX3L	0.989724	0.989326	1.02095	0.865212	0.809222	0.839853	1	0.838096	-0.254813	0.00211252
TIAM1	0.973503	1.0137	1.01279	0.837447	0.848961	0.828154	1	0.838187	-0.254655	0.00215047
PAXIP1	0.985393	0.962531	1.05208	0.924928	0.798583	0.791163	1	0.838224	-0.254591	0.0436207
ABTB2	0.968865	1.05838	0.972757	0.855803	0.769185	0.89053	1	0.838506	-0.254107	0.0271738
CD47	0.954124	0.98893	1.05695	0.886806	0.823177	0.805725	1	0.838569	-0.253998	0.0155625
NPC2	1.04214	1.02941	0.928455	0.777177	0.885986	0.852667	1	0.83861	-0.253928	0.0292599
EGFR	0.981964	0.997466	1.02057	0.833939	0.844641	0.83834	1	0.838973	-0.253303	0.00287241
KMT2A	0.992151	1.00397	1.00387	0.88484	0.829531	0.805184	1	0.839852	-0.251793	0.0187152
TMEM156	1.0419	1.01698	0.941126	0.833677	0.874842	0.81115	1	0.83989	-0.251728	0.0164062
ASAP2	1.03097	1.00719	0.961842	0.813308	0.85412	0.853011	1	0.840146	-0.251287	0.00449444
ITPR2	0.951466	1.00106	1.04748	0.8745	0.803286	0.842761	1	0.840182	-0.251225	0.0118645
ANKRD44	0.990857	0.983974	1.02517	0.867773	0.829072	0.826578	1	0.841141	-0.24958	0.00100787
PCYOX1L	0.976608	0.97452	1.04887	0.885955	0.794805	0.84371	1	0.84149	-0.248983	0.0117319
FOXK2	0.974993	0.995072	1.02994	0.779694	0.887483	0.858213	1	0.841797	-0.248456	0.0227494
ZMYM6NB	1.0205	0.980967	0.998536	0.876152	0.821948	0.827338	1	0.841813	-0.248429	0.00272351
STXBP1	1.03272	1.0031	0.964175	0.896528	0.810467	0.818673	1	0.841889	-0.248298	0.0118748
SYNGR2	0.978534	1.02077	1.00069	0.902265	0.7982	0.825502	1	0.841989	-0.248127	0.0246286
BRMS1L	1.03809	0.998794	0.963119	0.819516	0.901819	0.804944	1	0.842093	-0.247949	0.0161275
CHMP3	0.999168	1.01823	0.982602	0.86534	0.815143	0.846579	1	0.842354	-0.247502	0.00148159
BPGM	1.00137	0.992863	1.00577	0.829187	0.874108	0.824785	1	0.842693	-0.246921	0.00722533
CCND3	1.00929	0.957093	1.03362	0.857259	0.830805	0.840231	1	0.842765	-0.246798	0.0127381
FAHD1	1.03068	1.00645	0.962867	0.813741	0.857625	0.857228	1	0.842865	-0.246627	0.00411939
ERAP1	0.957905	0.971649	1.07045	0.887192	0.829427	0.812994	1	0.843204	-0.246046	0.0271399
VCAM1	1.01591	1.05521	0.928875	0.836711	0.901739	0.793896	1	0.844115	-0.244488	0.0343693
VWA1	1.00219	1.05494	0.942871	0.893619	0.874377	0.767996	1	0.845331	-0.242412	0.0398081
DENND6A	0.9425	1.00486	1.05264	0.910875	0.778626	0.846733	1	0.845412	-0.242274	0.0375122
SLC30A1	0.991907	0.965131	1.04296	0.887102	0.824458	0.826057	1	0.845872	-0.241489	0.00763853
CEP250	1.05408	1.01873	0.927191	0.795219	0.886355	0.857072	1	0.846215	-0.240904	0.0343929
ERAP2	0.962004	0.968503	1.06949	0.890011	0.831717	0.817418	1	0.846382	-0.240619	0.0272651
HAUS8	1.00329	1.03833	0.958377	0.820416	0.896244	0.822631	1	0.84643	-0.240537	0.0108231
SMCHD1	0.991612	0.984767	1.02362	0.900916	0.777808	0.861558	1	0.84676	-0.239974	0.0408141
ARNTL	0.970138	0.974238	1.05562	0.89995	0.858257	0.783769	1	0.847325	-0.239012	0.0270568
PSMB10	0.947958	0.987965	1.06408	0.84064	0.836239	0.865244	1	0.847375	-0.238928	0.0388616
PPP3CA	1.02725	0.955541	1.01721	0.894777	0.831604	0.816639	1	0.847673	-0.23842	0.00980627
SYTL4	1.01431	0.997039	0.988656	0.900529	0.805416	0.838351	1	0.848099	-0.237696	0.0254719
TGFBI	0.982162	1.02927	0.988564	0.885236	0.86093	0.800613	1	0.848926	-0.236289	0.0115978
SLC35A1	0.952732	0.987333	1.05994	0.88633	0.878329	0.782426	1	0.849028	-0.236115	0.0304941
OSCP1	1.06349	0.929926	1.00659	0.837992	0.878119	0.831403	1	0.849171	-0.235872	0.0461381
DDX60	0.986366	0.986866	1.02677	0.874458	0.803654	0.869758	1	0.84929	-0.235671	0.00880291
PACS1	0.947311	1.01205	1.04064	0.911865	0.805031	0.83442	1	0.850439	-0.233721	0.0246598
ZNF280B	0.930062	1.01537	1.05457	0.858057	0.866558	0.828955	1	0.85119	-0.232447	0.0457023
MAGEB18	0.941002	1.05197	1.00703	0.907541	0.774796	0.872782	1	0.851706	-0.231572	0.0464822
37134	1.04117	1.01763	0.941194	0.808609	0.851753	0.896277	1	0.852213	-0.230714	0.0210066
ID3	0.981706	1.04447	0.973823	0.874734	0.833422	0.849089	1	0.852415	-0.230372	0.0095
STEAP1	1.03099	1.04497	0.924037	0.921924	0.838716	0.797163	1	0.852601	-0.230058	0.0497329
SLC39A6	1.02831	0.996697	0.974993	0.837633	0.89333	0.827029	1	0.852664	-0.22995	0.00575191
GPX4	0.949904	1.0524	0.997691	0.876888	0.821285	0.861553	1	0.853242	-0.228973	0.0207339
SASH1	1.05017	1.01333	0.9365	0.808216	0.910824	0.841793	1	0.853611	-0.228349	0.0319665
RETSAT	0.941927	0.999272	1.0588	0.915041	0.810073	0.836861	1	0.853992	-0.227706	0.0342889
ANK2	0.996163	1.00305	1.00079	0.868359	0.841893	0.85242	1	0.854224	-0.227314	0.00160681
ANKRD54	1.029	0.987972	0.98303	0.799651	0.900386	0.86282	1	0.854285	-0.22721	0.0223411
FRMD4A	1.0528	0.976189	0.971015	0.87849	0.855409	0.829442	1	0.854447	-0.226937	0.0159449
ASH1L	1.00426	0.943103	1.05264	0.899696	0.787525	0.877181	1	0.854801	-0.22634	0.0361238
PITPNM1	0.945278	1.02781	1.02691	0.927271	0.819728	0.817427	1	0.854809	-0.226327	0.036527
TTYH3	0.996958	1.0158	0.987239	0.854734	0.813178	0.896886	1	0.854933	-0.226117	0.0179083
RRAD	0.991214	0.989437	1.01935	0.872261	0.830997	0.862685	1	0.855314	-0.225474	0.00103554
FAM57A	0.941329	1.02249	1.03618	0.865667	0.845277	0.855272	1	0.855406	-0.225319	0.0351642
AMACR	1.00356	1.05928	0.937164	0.875955	0.814947	0.877351	1	0.856084	-0.224175	0.034729
EXO1	1.01514	1.00916	0.975697	0.830478	0.872012	0.867331	1	0.856607	-0.223295	0.00136437
PFKP	0.962223	0.975415	1.06236	0.926344	0.797521	0.847492	1	0.857119	-0.222432	0.0448326
MYLK	0.964243	1.02127	1.01449	0.860362	0.852585	0.859464	1	0.85747	-0.221841	0.0142426
HPCAL1	1.04618	0.981247	0.972569	0.798404	0.885586	0.888479	1	0.85749	-0.221809	0.0212522
SLC12A7	0.950643	1.04766	1.0017	0.893908	0.779739	0.898993	1	0.857546	-0.221713	0.046432
ARHGAP31	1.01492	0.986049	0.999027	0.821456	0.884537	0.868641	1	0.858211	-0.220595	0.00837883
ATP6V1B2	0.99409	0.993105	1.01281	0.894996	0.806048	0.874113	1	0.858386	-0.220302	0.0286049
PARP10	1.01993	0.999799	0.980276	0.816041	0.872799	0.886787	1	0.858542	-0.220039	0.00993947
ERCC4	0.985787	1.00616	1.00806	0.925374	0.809839	0.840495	1	0.858569	-0.219993	0.0496774
R3HCC1	1.02044	0.959017	1.02054	0.795619	0.910877	0.870327	1	0.858941	-0.21937	0.0321414
WDR19	0.971984	1.00101	1.027	0.916378	0.837136	0.823897	1	0.859137	-0.21904	0.0218712
ACAD10	1.02826	0.963316	1.00842	0.82326	0.851785	0.903306	1	0.859451	-0.218513	0.0106487
NTN1	1.0491	0.960383	0.99052	0.868676	0.894322	0.815587	1	0.859528	-0.218383	0.0161744
SSH1	0.987601	1.03014	0.982258	0.798891	0.852016	0.928327	1	0.859745	-0.21802	0.0495207
MRC2	0.96696	1.01076	1.02228	0.824737	0.913328	0.842415	1	0.86016	-0.217323	0.017433
OPA3	0.964393	0.980551	1.05506	0.802214	0.868342	0.910034	1	0.860197	-0.217261	0.029765
ACSS1	0.990642	1.01389	0.995472	0.87734	0.834272	0.871403	1	0.861005	-0.215907	0.00268098
MTMR3	1.00739	1.0315	0.961109	0.873434	0.848147	0.864647	1	0.862076	-0.214114	0.0135823
MAST2	1.00777	0.982168	1.01006	0.900288	0.847785	0.839448	1	0.862507	-0.213392	0.00859261
TCP11L1	1.03795	0.983821	0.978228	0.835714	0.918506	0.833417	1	0.862545	-0.213328	0.0197272
EHD4	1.02552	1.00057	0.973909	0.859496	0.861293	0.867084	1	0.862624	-0.213196	0.0102127
SOGA1	1.01933	0.967201	1.01347	0.912987	0.838717	0.837426	1	0.863044	-0.212495	0.0142225
PHF12	1.02801	0.96449	1.0075	0.926613	0.82176	0.841093	1	0.863155	-0.212308	0.0311346
ROCK2	1.0053	0.994802	0.9999	0.87455	0.870352	0.845362	1	0.863421	-0.211863	0.00209602
C2CD4C	1.00765	1.01141	0.980942	0.893699	0.878565	0.818029	1	0.863431	-0.211847	0.0162922
TTC25	1.00386	1.00895	0.987191	0.867024	0.877803	0.845665	1	0.863497	-0.211737	0.000539191
C5orf24	0.998122	1.00919	0.992691	0.853177	0.897133	0.841207	1	0.863839	-0.211166	0.0105615
ERCC1	1.01389	0.97755	1.00856	0.869626	0.860767	0.861271	1	0.863888	-0.211084	0.00463016
PHACTR4	1.039	1.02621	0.934783	0.822669	0.919695	0.849549	1	0.863971	-0.210945	0.0366497
DIXDC1	1.01376	0.984505	1.00174	0.821807	0.886024	0.884622	1	0.864151	-0.210645	0.013655
ATL3	0.993636	1.02227	0.984091	0.884818	0.843521	0.864119	1	0.864152	-0.210642	0.00120661
SUN2	0.968215	1.0102	1.02159	0.879889	0.829785	0.885335	1	0.865003	-0.209223	0.0050192
HADHB	0.99222	1.00003	1.00775	0.844664	0.832343	0.919594	1	0.865534	-0.208338	0.0357349
SNX9	1.01344	1.01095	0.975615	0.840848	0.915497	0.840549	1	0.865632	-0.208175	0.0180785
NSUN3	1.01722	1.02607	0.956709	0.871551	0.861912	0.868968	1	0.867477	-0.205102	0.024351
ANO6	0.964666	0.99353	1.0418	0.895989	0.826914	0.879865	1	0.867589	-0.204916	0.0126511
ARHGEF12	1.00547	1.02139	0.973141	0.875646	0.86884	0.85903	1	0.867839	-0.204501	0.00643507
PLBD2	1.06725	0.958194	0.974561	0.845395	0.917275	0.842437	1	0.868369	-0.20362	0.039542
KIF21B	1.03688	1.02975	0.933375	0.914139	0.832216	0.86024	1	0.868865	-0.202797	0.0380708
SPRYD4	0.965481	0.977529	1.05699	0.922862	0.800982	0.884227	1	0.869357	-0.201979	0.0496001
DPYSL2	1.02387	0.979952	0.996183	0.826003	0.904371	0.879875	1	0.870083	-0.200775	0.0147318
TRADD	1.01835	1.02286	0.958789	0.81099	0.92239	0.877469	1	0.870283	-0.200443	0.0357224
TNRC18	1.02816	0.970806	1.00103	0.876818	0.871113	0.864507	1	0.870813	-0.199566	0.013011
UHRF1	1.00839	0.993952	0.997661	0.844398	0.844298	0.923786	1	0.870828	-0.199541	0.0365525
ACADVL	0.958306	1.01621	1.02548	0.861728	0.843987	0.909767	1	0.871827	-0.197886	0.0113214
APOL6	1.02394	1.01117	0.964891	0.889687	0.831937	0.894474	1	0.872033	-0.197546	0.00925064
LRP10	0.956864	1.01944	1.0237	0.874007	0.865488	0.877455	1	0.872317	-0.197076	0.0248928
DCAF6	1.01428	1.02666	0.959065	0.898662	0.83766	0.881989	1	0.87277	-0.196326	0.0103991
SNTB2	0.958292	0.996999	1.04471	0.90218	0.837968	0.878176	1	0.872775	-0.196319	0.0176711
HECTD4	1.01147	0.978067	1.01047	0.865271	0.831872	0.922269	1	0.873138	-0.195719	0.0270079
TFAP2C	1.03543	0.971184	0.993383	0.896274	0.877693	0.846008	1	0.873325	-0.195409	0.00713253
ARAP3	0.988599	0.964538	1.04686	0.925364	0.806052	0.890366	1	0.873927	-0.194415	0.0495212
ZNF148	1.04047	1.00362	0.955909	0.872257	0.901248	0.848299	1	0.873935	-0.194403	0.0175527
CTNNB1	0.972358	1.04416	0.983482	0.937873	0.836643	0.847868	1	0.874128	-0.194084	0.0378294
GDPD1	0.997652	1.02999	0.972356	0.919284	0.817704	0.887144	1	0.874711	-0.193122	0.0330102
HADHA	0.967512	1.00726	1.02523	0.872558	0.820463	0.931879	1	0.874967	-0.1927	0.040605
ARID4B	1.01269	1.00991	0.977401	0.912585	0.864173	0.848665	1	0.875141	-0.192413	0.00920309
DHRS4	1.00509	1.02375	0.971161	0.886049	0.836768	0.90261	1	0.875142	-0.192411	0.00881938
CCDC53	1.05534	1.00599	0.938666	0.842416	0.907788	0.877105	1	0.87577	-0.191377	0.0460723
ACAD9	0.955125	0.985744	1.05913	0.890172	0.835659	0.90262	1	0.87615	-0.19075	0.035527
RAI14	1.04959	1.00867	0.941739	0.824685	0.913226	0.890716	1	0.876209	-0.190653	0.0410571
HINT2	1.01897	1.04103	0.940002	0.838284	0.908612	0.882289	1	0.876395	-0.190347	0.035108
TRIM4	1.01226	1.02412	0.96362	0.88559	0.857823	0.885792	1	0.876402	-0.190336	0.00989496
KRT73	1.01818	0.964346	1.01748	0.848197	0.872466	0.909018	1	0.87656	-0.190074	0.00794906
C5orf15	0.982818	0.982516	1.03467	0.885663	0.908316	0.835727	1	0.876569	-0.190061	0.0121495
HDAC10	1.0132	1.01929	0.967513	0.888907	0.868458	0.872647	1	0.876671	-0.189893	0.00954613
CERCAM	1.02519	0.982875	0.991935	0.836818	0.893867	0.899542	1	0.876742	-0.189775	0.0101095
ZNF629	1.01142	0.962573	1.02601	0.815131	0.88156	0.934403	1	0.877031	-0.1893	0.0498003
IFI35	1.05096	1.00447	0.944571	0.825782	0.913513	0.894252	1	0.877849	-0.187956	0.0409731
SLC26A2	1.0001	1.0186	0.981301	0.882276	0.845682	0.906605	1	0.878188	-0.187399	0.00747473
PFN2	1.01618	0.965058	1.01877	0.899791	0.873086	0.865513	1	0.879463	-0.185305	0.0075914
ICAM1	0.985656	1.00568	1.00866	0.88948	0.883333	0.865783	1	0.879532	-0.185192	0.000286636
CASP8	0.98332	1.00475	1.01193	0.884654	0.883846	0.873332	1	0.880611	-0.183424	0.00171749
NAV1	0.997269	1.02404	0.978687	0.833622	0.916345	0.892867	1	0.880944	-0.182877	0.0227538
ATE1	0.95984	1.01041	1.02975	0.920645	0.848836	0.87357	1	0.881017	-0.182758	0.0159264
ALDH9A1	0.959494	0.988116	1.05239	0.939207	0.84139	0.863585	1	0.881394	-0.182141	0.042821
ARHGEF28	1.00065	0.97252	1.02683	0.864005	0.846654	0.936152	1	0.88227	-0.180707	0.030354
PHKA1	0.992638	0.982733	1.02463	0.908151	0.888738	0.850903	1	0.882598	-0.180172	0.00627445
PIK3R2	1.04378	1.00077	0.955455	0.90024	0.82622	0.922346	1	0.882935	-0.17962	0.0397306
CPT2	1.02517	1.00853	0.966299	0.834318	0.896374	0.918587	1	0.883093	-0.179362	0.0234072
TINF2	0.98928	1.01473	0.995992	0.855826	0.889791	0.903717	1	0.883111	-0.179333	0.00507572
AXL	1.01732	0.9561	1.02658	0.844314	0.905924	0.902277	1	0.884172	-0.177601	0.0180629
NDUFC2	0.960381	0.995728	1.04389	0.924032	0.83972	0.889987	1	0.884579	-0.176936	0.0285135
ZFYVE21	0.976476	0.984527	1.039	0.889802	0.874594	0.890696	1	0.885031	-0.1762	0.0219597
AIM1	0.993488	0.987308	1.0192	0.920623	0.859421	0.876466	1	0.885504	-0.17543	0.0110284
NECAB3	1.04356	1.00897	0.947463	0.895923	0.927624	0.835011	1	0.886186	-0.174318	0.0436767
ITGAV	1.02615	1.01106	0.962787	0.853945	0.934801	0.871835	1	0.88686	-0.173221	0.0242779
ZNF274	0.985951	1.00083	1.01322	0.850623	0.914542	0.895865	1	0.88701	-0.172978	0.0159575
KIF16B	0.999934	0.994654	1.00541	0.8793	0.896832	0.885576	1	0.887236	-0.17261	0.000182445
ACD	1.03565	1.02379	0.940559	0.926604	0.866	0.871183	1	0.887929	-0.171484	0.0429377
MMP14	1.02403	1.01023	0.965739	0.861656	0.932545	0.869755	1	0.887985	-0.171392	0.0189496
PPP6R2	1.03136	0.965628	1.00302	0.907437	0.927136	0.82995	1	0.888174	-0.171085	0.0422142
TANC2	0.989477	0.986069	1.02445	0.918922	0.842253	0.903588	1	0.888254	-0.170956	0.0239048
HERC1	1.0008	0.973263	1.02594	0.856299	0.929902	0.879732	1	0.888644	-0.170322	0.0172185
SERPINB8	0.981926	0.988893	1.02918	0.885703	0.896103	0.884289	1	0.888698	-0.170235	0.012914
IGHMBP2	0.981566	0.982169	1.03626	0.939134	0.838182	0.88906	1	0.888792	-0.170082	0.0409443
IQSEC2	0.990047	0.963583	1.04637	0.855331	0.916647	0.895376	1	0.889118	-0.169553	0.0250225
COG5	1.01555	0.994917	0.989536	0.928543	0.851007	0.890273	1	0.889941	-0.168219	0.0280794
UBA6	1.04388	0.994936	0.96118	0.915409	0.860504	0.895155	1	0.890356	-0.167546	0.0245415
SPATA20	1.03629	0.963378	1.00033	0.835537	0.908345	0.927426	1	0.890436	-0.167416	0.039019
EIF2AK3	0.96272	1.00084	1.03644	0.926713	0.835691	0.910017	1	0.890807	-0.166815	0.0395078
CHD9	0.951533	1.01208	1.03638	0.922111	0.871603	0.878833	1	0.890849	-0.166747	0.0289903
IMPAD1	0.998892	1.05107	0.950035	0.932004	0.85897	0.882543	1	0.891172	-0.166224	0.0443568
PTP4A2	0.987089	0.95636	1.05655	0.915058	0.856959	0.901522	1	0.89118	-0.166212	0.0456044
ETFDH	0.953327	1.02198	1.0247	0.906149	0.840726	0.927923	1	0.891599	-0.165532	0.0372693
LTBP3	0.975864	1.00659	1.01755	0.851202	0.945823	0.879383	1	0.892136	-0.164664	0.0445223
TBC1D1	0.986344	0.977263	1.03639	0.930039	0.847398	0.899062	1	0.892166	-0.164615	0.0264576
DIP2A	0.961395	1.02807	1.01053	0.883355	0.928007	0.867409	1	0.892924	-0.163391	0.01682
MYO19	0.965309	0.999629	1.03506	0.92046	0.868626	0.890899	1	0.893328	-0.162737	0.0155714
TGFB1	0.96955	1.05324	0.977213	0.915205	0.845231	0.920246	1	0.893561	-0.162363	0.042358
TRAF3IP2	0.988971	0.962283	1.04875	0.852031	0.913904	0.914904	1	0.893613	-0.162278	0.0339381
C9orf91	1.00576	0.988578	1.00566	0.938419	0.884585	0.859257	1	0.894087	-0.161513	0.0387897
TSG101	1.00645	1.01303	0.980528	0.876254	0.922509	0.88393	1	0.894231	-0.16128	0.00536369
NMI	1.02043	0.989483	0.990088	0.938477	0.89624	0.848056	1	0.894258	-0.161238	0.0417345
ATAT1	1.04539	0.962779	0.991831	0.924042	0.861491	0.897856	1	0.894463	-0.160906	0.0283861
BNIP1	1.03894	0.981027	0.980034	0.85527	0.932453	0.895699	1	0.894474	-0.160889	0.024182
WDR37	1.01624	0.944369	1.03939	0.860144	0.928224	0.895351	1	0.894573	-0.160729	0.0450748
DGKH	1.00924	0.997517	0.993246	0.918951	0.902761	0.862932	1	0.894881	-0.160231	0.017913
COX20	1.03297	0.945834	1.02119	0.929764	0.845122	0.911898	1	0.895595	-0.159082	0.049909
USP47	0.960512	0.984709	1.05478	0.937424	0.860801	0.888829	1	0.895685	-0.158937	0.0472431
PTPRF	0.971336	0.972332	1.05633	0.918325	0.904873	0.864317	1	0.895838	-0.15869	0.0450042
SDHA	0.99705	1.006	0.996949	0.889239	0.877472	0.923936	1	0.896882	-0.157009	0.0145594
CRYZ	0.988288	0.992399	1.01931	0.905588	0.889342	0.896291	1	0.897074	-0.156702	0.0028693
USP16	0.964707	1.02694	1.00836	0.937637	0.861324	0.892888	1	0.897283	-0.156365	0.0247801
FZD1	0.952387	1.00886	1.03875	0.927098	0.871722	0.893113	1	0.897311	-0.15632	0.0346071
PSME2	1.01011	0.985907	1.00398	0.864488	0.931575	0.895923	1	0.897329	-0.156292	0.0228272
SLIT3	0.993805	0.978468	1.02773	0.927483	0.895186	0.870709	1	0.897793	-0.155546	0.00996928
SHROOM2	1.03886	0.993937	0.967207	0.843907	0.929624	0.920882	1	0.898138	-0.154992	0.0447509
BTN2A1	0.99438	1.00823	0.997391	0.900642	0.861501	0.932356	1	0.898167	-0.154945	0.0337207
FAF2	0.98698	1.00166	1.01135	0.932936	0.85132	0.912657	1	0.898971	-0.153653	0.0451321
GSTK1	0.97245	1.01088	1.01667	0.902875	0.876522	0.919944	1	0.89978	-0.152355	0.00606847
PLEKHA8	0.963011	1.00618	1.03081	0.881854	0.913061	0.905284	1	0.900066	-0.151897	0.0220338
ARMC9	1.04721	0.972525	0.980265	0.88648	0.912414	0.903267	1	0.90072	-0.150849	0.0420208
ACOT8	0.995007	0.983991	1.021	0.938478	0.855569	0.908426	1	0.900825	-0.150682	0.0380848
ARID4A	0.994016	0.992142	1.01384	0.918456	0.90218	0.881958	1	0.900865	-0.150618	0.00254766
PPFIA1	1.01149	1.00871	0.979798	0.868093	0.929491	0.906417	1	0.901334	-0.149867	0.0152829
GFM2	1.02874	0.970591	1.00067	0.855696	0.898306	0.950038	1	0.901347	-0.149846	0.0472333
NHLRC2	1.00553	1.0379	0.956567	0.937281	0.863338	0.904207	1	0.901609	-0.149427	0.037195
MICAL3	0.994273	1.00476	1.00097	0.904675	0.903077	0.897882	1	0.901878	-0.148996	3.71726e-05
DPM3	1.02045	1.01053	0.969019	0.889513	0.931622	0.886304	1	0.90248	-0.148033	0.0106354
ANPEP	0.971789	0.995088	1.03312	0.880285	0.953269	0.876701	1	0.903419	-0.146534	0.0396415
NEK3	0.972527	1.00719	1.02028	0.933666	0.876723	0.901998	1	0.904129	-0.145399	0.0122207
CD70	1.02591	0.991216	0.982873	0.857928	0.923147	0.932406	1	0.904494	-0.144817	0.0351639
FAM208A	0.971602	1.00435	1.02405	0.928348	0.877413	0.908338	1	0.904699	-0.14449	0.0110559
FRYL	0.975802	1.0001	1.0241	0.948405	0.882212	0.884612	1	0.905076	-0.143889	0.0278546
LIN9	0.976756	1.01013	1.01311	0.90007	0.888944	0.926493	1	0.905169	-0.143741	0.00419874
SEL1L	0.984095	1.03491	0.980994	0.942883	0.885666	0.887666	1	0.905405	-0.143365	0.0211892
FAM129A	1.02555	1.02229	0.952158	0.887665	0.916647	0.91279	1	0.905701	-0.142894	0.0449555
KHNYN	0.98722	1.03082	0.981955	0.879151	0.920769	0.91769	1	0.90587	-0.142624	0.0105489
ZMYND11	1.00591	1.03501	0.959075	0.903169	0.878654	0.936354	1	0.906059	-0.142323	0.0308158
PCK2	1.01833	1.0082	0.973475	0.870618	0.892093	0.956516	1	0.906409	-0.141766	0.0483405
SNX5	1.04257	1.0004	0.957033	0.869903	0.947363	0.902602	1	0.906623	-0.141426	0.049413
CREBBP	0.957707	1.02051	1.02178	0.913325	0.930274	0.87678	1	0.906793	-0.141155	0.0274905
COPS7A	1.05115	0.977857	0.970995	0.878609	0.920774	0.922067	1	0.90715	-0.140587	0.047875
RBL1	0.994369	1.02596	0.979673	0.92949	0.934489	0.858214	1	0.907398	-0.140193	0.043543
KCTD9	1.04226	0.968574	0.989169	0.917386	0.90079	0.904589	1	0.907588	-0.13989	0.0459666
PDLIM5	1.0258	0.996663	0.97754	0.887335	0.932288	0.903854	1	0.907826	-0.139513	0.00876085
RNF14	0.980899	0.980496	1.03861	0.945691	0.860544	0.917746	1	0.907993	-0.139246	0.047217
SMARCD3	1.03153	0.981392	0.987082	0.878377	0.910949	0.937242	1	0.908856	-0.137876	0.0174393
CLCC1	1.00946	1.00331	0.987236	0.922856	0.916804	0.887144	1	0.908935	-0.137752	0.00431886
ETFB	0.988085	0.983991	1.02792	0.906111	0.90002	0.923384	1	0.909838	-0.136318	0.0110147
ATG2A	0.987212	0.98502	1.02777	0.920149	0.910184	0.899223	1	0.909852	-0.136296	0.0123394
GBA	1.03554	0.966001	0.998459	0.93073	0.923997	0.874858	1	0.909861	-0.136281	0.0286759
FKBP2	1.02096	1.02924	0.949805	0.898613	0.890231	0.941523	1	0.910122	-0.135868	0.0489929
SYNE3	0.999098	1.02054	0.980365	0.896614	0.908335	0.927469	1	0.910806	-0.134784	0.0045024
PRTFDC1	1.00644	0.966409	1.02715	0.9299	0.91411	0.889872	1	0.911294	-0.134011	0.0191446
RAB27A	0.961247	1.03288	1.00588	0.877594	0.951567	0.905716	1	0.911626	-0.133486	0.0422617
HMGCL	0.997562	0.994156	1.00828	0.909898	0.918515	0.906993	1	0.911802	-0.133207	0.000115238
NBR1	1.00187	1.02319	0.974938	0.871732	0.949877	0.919191	1	0.9136	-0.130366	0.0414403
TMEM2	0.956037	1.00662	1.03734	0.939776	0.914336	0.886801	1	0.913638	-0.130306	0.0462545
NFX1	1.01721	1.00836	0.974425	0.953079	0.897797	0.890222	1	0.913699	-0.130209	0.0281852
ARHGEF5	1.00569	0.983777	1.01053	0.89684	0.915217	0.931978	1	0.914678	-0.128664	0.00328073
CCDC25	0.981701	0.98432	1.03398	0.931941	0.922573	0.891851	1	0.915455	-0.127439	0.0189427
NDUFAF3	0.981756	1.02268	0.995564	0.901211	0.886102	0.960544	1	0.915952	-0.126656	0.0459304
DYNLL2	0.990409	0.994591	1.015	0.90907	0.890851	0.948395	1	0.916105	-0.126415	0.0241082
IL18	0.987533	0.983884	1.02858	0.877458	0.938678	0.932191	1	0.916109	-0.126409	0.0290743
NDUFV1	0.977973	1.0254	0.996624	0.894345	0.904673	0.950297	1	0.916438	-0.12589	0.0209257
MALT1	0.973954	1.00298	1.02306	0.936177	0.880107	0.936773	1	0.917686	-0.123928	0.0281314
B3GALTL	0.974449	0.988422	1.03713	0.921749	0.926739	0.905879	1	0.918122	-0.123242	0.038952
TUBB3	1.00861	1.01716	0.974227	0.926823	0.932686	0.896313	1	0.918607	-0.12248	0.00979155
SEC23IP	1.0192	1.01153	0.969271	0.901896	0.932356	0.923077	1	0.91911	-0.121691	0.0176287
OGFOD3	0.984323	0.999738	1.01594	0.928651	0.882012	0.94819	1	0.919618	-0.120894	0.0375689
LPCAT4	1.00428	0.966198	1.02953	0.930745	0.924281	0.90398	1	0.919669	-0.120814	0.0331303
FAM175B	1.00354	1.00584	0.990617	0.944938	0.883231	0.931615	1	0.919928	-0.120407	0.0435351
CASP4	1.03281	1.0008	0.966387	0.897766	0.92709	0.936964	1	0.920606	-0.119344	0.0329071
DYNC1LI2	1.01999	0.99684	0.983171	0.882799	0.936876	0.943062	1	0.920913	-0.118864	0.0339206
CPPED1	0.97016	1.00148	1.02836	0.962478	0.887926	0.912842	1	0.921082	-0.118598	0.0497192
CXorf38	1.01089	0.995096	0.994017	0.904561	0.941442	0.918097	1	0.921367	-0.118153	0.00764519
KPNA1	0.997076	0.992791	1.01013	0.907973	0.927309	0.929203	1	0.921495	-0.117952	0.00105244
TOR3A	1.00866	1.0205	0.970846	0.9	0.955025	0.910547	1	0.921857	-0.117385	0.026268
CHAF1A	0.993866	0.994566	1.01157	0.935456	0.947458	0.882747	1	0.921887	-0.117338	0.0496187
SFR1	1.01589	0.97994	1.00417	0.9143	0.936445	0.915889	1	0.922211	-0.116831	0.00556934
UFL1	1.00658	1.01466	0.978751	0.951317	0.905327	0.910315	1	0.92232	-0.116661	0.0152582
RAB18	0.979612	0.984394	1.03599	0.907591	0.927812	0.932196	1	0.922533	-0.116328	0.0352481
SMAP2	1.00663	1.03097	0.962402	0.896804	0.947957	0.923024	1	0.922595	-0.116231	0.0403618
C11orf31	1.00922	0.964271	1.02651	0.89055	0.929309	0.949387	1	0.923082	-0.115469	0.0388378
ABHD6	1.01455	1.00027	0.98518	0.961802	0.916345	0.891268	1	0.923138	-0.115381	0.0494884
DNPEP	0.990107	1.00823	1.00166	0.922479	0.905846	0.943893	1	0.924073	-0.113921	0.00947622
C2CD3	1.0042	0.992315	1.00349	0.953653	0.898178	0.921838	1	0.924556	-0.113167	0.0363972
RQCD1	1.00337	0.994057	1.00257	0.934057	0.943372	0.896995	1	0.924808	-0.112774	0.0292866
CCDC130	1.01431	0.979139	1.00655	0.9196	0.936499	0.918716	1	0.924939	-0.112571	0.00785601
LGALS3BP	1.01658	1.01221	0.971213	0.900834	0.958408	0.91622	1	0.925154	-0.112235	0.0304085
CSTB	0.98271	1.01065	1.00664	0.911816	0.917123	0.947563	1	0.925501	-0.111694	0.00726262
YWHAG	1.01462	0.983882	1.0015	0.925018	0.947042	0.905796	1	0.925952	-0.110991	0.0092812
WARS	0.999967	0.991464	1.00857	0.960752	0.912435	0.905932	1	0.926373	-0.110335	0.0422253
MIB1	0.996488	0.991616	1.0119	0.906024	0.915269	0.959805	1	0.927033	-0.109307	0.0355732
MSANTD4	1.00667	0.974607	1.01872	0.937845	0.929267	0.915685	1	0.927599	-0.108427	0.0171252
IFIH1	1.00653	1.01677	0.976697	0.895671	0.948128	0.939353	1	0.927717	-0.108243	0.0265491
EZR	1.02524	0.979307	0.995454	0.933075	0.932072	0.920037	1	0.928395	-0.10719	0.0251171
CAMSAP1	1.00201	0.98865	1.00934	0.90217	0.927079	0.95681	1	0.928686	-0.106737	0.0327673
MECR	0.988599	1.0033	1.0081	0.919792	0.921192	0.947095	1	0.92936	-0.105691	0.00436587
SPAG9	0.9998	1.00939	0.990807	0.939049	0.931155	0.918265	1	0.92949	-0.105489	0.00101938
LXN	0.972025	1.02038	1.00759	0.941196	0.89999	0.947745	1	0.929644	-0.10525	0.0277724
HSPA12A	0.989209	0.986002	1.02479	0.906525	0.914041	0.968663	1	0.929743	-0.105096	0.0481671
CMTM4	0.962223	1.02018	1.01759	0.941708	0.949874	0.901673	1	0.931085	-0.103015	0.0487406
C2orf44	1.02454	0.971153	1.00431	0.934033	0.910781	0.948839	1	0.931218	-0.102809	0.0270012
ATP6V1D	1.03076	0.978639	0.990605	0.935819	0.925732	0.933347	1	0.931632	-0.102167	0.0448528
ARMCX3	1.00249	1.01016	0.987351	0.926195	0.940637	0.930777	1	0.932537	-0.100768	0.00212019
SEMA4C	0.988557	1.02776	0.983682	0.966866	0.92796	0.904179	1	0.933002	-0.100048	0.0471874
ATP7A	1.00148	1.01889	0.979627	0.959591	0.920532	0.923163	1	0.934428	-0.0978439	0.0184419
ARHGAP24	1.00873	0.969644	1.02163	0.956549	0.921162	0.925761	1	0.934491	-0.0977478	0.0315338
TTN	1.01711	1.00374	0.979152	0.920936	0.940014	0.946209	1	0.93572	-0.0958517	0.0119118
MBLAC2	0.995254	1.0176	0.987147	0.922879	0.957682	0.92723	1	0.93593	-0.0955269	0.0116702
CC2D1A	0.997458	1.00147	1.00107	0.960526	0.924698	0.922591	1	0.935938	-0.0955149	0.0337988
ELMSAN1	0.995377	1.00685	0.997772	0.924742	0.941204	0.942002	1	0.935983	-0.0954462	0.00147551
ATG2B	1.01701	0.975802	1.00719	0.962868	0.905816	0.939806	1	0.936163	-0.0951682	0.0407629
IVD	0.995431	0.985497	1.01907	0.921426	0.923016	0.96722	1	0.937221	-0.0935394	0.0316128
PDIA4	0.985279	1.01031	1.00441	0.935109	0.945924	0.930703	1	0.937245	-0.0935011	0.00424911
PHC2	0.985648	1.01055	1.0038	0.907905	0.953482	0.950558	1	0.937315	-0.0933939	0.032833
DYNC1LI1	1.00906	1.01107	0.979871	0.913849	0.968196	0.931763	1	0.937936	-0.0924384	0.0390571
PPIB	0.999034	0.999034	1.00193	0.947047	0.945848	0.921954	1	0.938283	-0.0919048	0.0160293
DNAJC3	1.01126	1.00879	0.97995	0.934069	0.962608	0.918313	1	0.93833	-0.0918328	0.0220443
KAT2B	1.00377	1.01537	0.980859	0.969745	0.916515	0.929384	1	0.938548	-0.0914975	0.0404158
SUGP2	0.99894	1.00053	1.00053	0.957111	0.913691	0.945088	1	0.93863	-0.0913712	0.0415129
GSN	1.01804	0.993742	0.98822	0.911817	0.962618	0.948964	1	0.941133	-0.0875292	0.0393819
NT5C3B	0.992942	1.00751	0.999547	0.935733	0.936122	0.955062	1	0.942306	-0.0857327	0.00287143
EHBP1L1	1.00203	1.00173	0.996247	0.934866	0.953001	0.93915	1	0.942339	-0.085682	0.00472616
MDH2	1.01514	0.984022	1.00083	0.925879	0.933384	0.971613	1	0.943625	-0.083714	0.0364226
C12orf5	1.01399	0.977636	1.00837	0.942082	0.956244	0.933244	1	0.943857	-0.0833602	0.0199669
CALCOCO2	0.981182	0.998338	1.02048	0.96243	0.949363	0.921634	1	0.944476	-0.0824142	0.0285973
ACSF2	0.996714	0.984316	1.01897	0.942041	0.933911	0.957894	1	0.944616	-0.0822006	0.0141765
ITGA3	1.01035	0.995229	0.994422	0.948154	0.967508	0.920634	1	0.945432	-0.0809545	0.0430637
EMC7	1.00604	0.99052	1.00344	0.926528	0.938846	0.972394	1	0.945922	-0.0802061	0.0462172
TNPO2	0.995997	1.0027	1.0013	0.943855	0.943655	0.954363	1	0.947291	-0.0781202	0.00072238
PLXNB2	0.996024	1.01879	0.98519	0.931319	0.954776	0.956366	1	0.947487	-0.077822	0.015987
CAPN2	0.999202	0.983142	1.01766	0.961496	0.930673	0.95182	1	0.947997	-0.0770461	0.0185544
CCDC22	1.02467	0.980122	0.995204	0.945791	0.940036	0.960774	1	0.948867	-0.0757219	0.0417833
DYNC1I2	1.01607	1.00456	0.979365	0.931746	0.960119	0.958333	1	0.950066	-0.0739001	0.0256366
EVI5L	0.987116	0.988019	1.02487	0.964827	0.952277	0.935009	1	0.950704	-0.0729312	0.0368828
TEX264	1.00549	1.00871	0.985803	0.969028	0.95818	0.932967	1	0.953392	-0.0688589	0.0280089
PLCB3	1.01581	0.987469	0.996718	0.954351	0.94729	0.959821	1	0.953821	-0.0682101	0.018505
ANXA6	1.00925	0.998408	0.992338	0.965768	0.945169	0.951438	1	0.954125	-0.0677501	0.00486287
TBC1D17	0.983149	1.02345	0.9934	0.970485	0.956715	0.93772	1	0.954973	-0.0664676	0.0458715
HARS	1.02214	0.983467	0.994389	0.934469	0.968437	0.963226	1	0.955377	-0.0658573	0.0465087
P3H2	0.999198	1.01564	0.98516	0.943347	0.975734	0.951369	1	0.956817	-0.0636855	0.0307025
THBS1	1.01064	0.979934	1.00943	0.958664	0.973312	0.941306	1	0.957761	-0.062263	0.0367512
SVIL	0.998205	1.01705	0.984741	0.941259	0.963698	0.969981	1	0.958313	-0.0614318	0.0314029
COA3	0.996678	1.00034	1.00298	0.951827	0.955285	0.971354	1	0.959489	-0.0596622	0.0150052
STAMBP	1.01222	0.987216	1.00057	0.980288	0.956996	0.94294	1	0.960075	-0.058781	0.0455474
PDCD6IP	1.00224	0.987404	1.01036	0.973271	0.939492	0.96866	1	0.960474	-0.0581809	0.0432197
HAUS6	0.993742	0.998183	1.00808	0.970829	0.959927	0.951751	1	0.960836	-0.0576382	0.00595775
TSC1	1.00725	0.990445	1.00231	0.953278	0.968007	0.968007	1	0.963097	-0.0542467	0.00620022
USP5	1.01469	0.988412	0.996903	0.954246	0.972827	0.975924	1	0.967666	-0.0474194	0.0355549
PPP2R5A	0.98975	1.00892	1.00133	0.975674	0.968785	0.963095	1	0.969185	-0.0451565	0.013933
TCEANC2	1.00165	1.00987	0.988485	0.98017	0.962748	0.976309	1	0.973076	-0.0393763	0.0312051
EIF3A	1.01779	0.997202	0.98501	1.03168	1.03248	1.04357	1	1.03591	0.0508962	0.0490094
PABPC4	1.0128	0.996883	0.990317	1.04364	1.02832	1.03727	1	1.03641	0.0515941	0.0144109
GHDC	0.990766	0.999228	1.01001	1.04396	1.03136	1.04496	1	1.04009	0.056714	0.00564152
LSG1	0.990864	1.01189	0.997243	1.03213	1.04578	1.04767	1	1.04186	0.0591601	0.00713936
USP15	1.00163	1.00233	0.996031	1.04796	1.02315	1.05686	1	1.04266	0.0602634	0.0469517
RAD50	0.97898	1.00157	1.01945	1.05533	1.04704	1.02675	1	1.04304	0.0607937	0.045965
CCT5	1.01154	0.996188	0.992276	1.02508	1.05758	1.04705	1	1.04323	0.0610628	0.025823
EPB41L1	0.993263	0.99167	1.01507	1.02572	1.05201	1.05569	1	1.04447	0.0627745	0.0230126
STAMBPL1	0.984383	1.00418	1.01144	1.04665	1.02328	1.06714	1	1.04569	0.0644568	0.0475533
POLR2E	1.00984	0.976533	1.01363	1.02799	1.0603	1.05212	1	1.0468	0.0659868	0.0392645
DGKZ	1.01242	1.00882	0.978758	1.06343	1.06824	1.02425	1	1.05197	0.0730944	0.0450379
PAXBP1	1.0086	1.01059	0.980807	1.04811	1.05208	1.05675	1	1.05232	0.0735685	0.0259645
ORC2	1.00692	1.01317	0.979912	1.05815	1.03462	1.0648	1	1.05252	0.0738478	0.0190109
USP14	0.999007	1.01739	0.983608	1.04272	1.07679	1.03855	1	1.05269	0.0740746	0.0295743
PLEKHA5	1.01322	0.999801	0.986983	1.04342	1.05952	1.05902	1	1.05399	0.0758582	0.00601715
SMARCD1	1.01459	0.995945	0.989464	1.05896	1.06455	1.04131	1	1.05494	0.0771644	0.00600363
MED18	0.970857	1.01686	1.01229	1.07219	1.03752	1.05858	1	1.0561	0.0787466	0.0404398
SYNCRIP	0.992218	1.01567	0.992117	1.03801	1.08921	1.05264	1	1.05996	0.0840033	0.0396689
KDM3B	1.01534	1.0082	0.976453	1.05156	1.05255	1.07577	1	1.05996	0.0840066	0.0186149
RNASEH2A	1.00218	1.00298	0.994836	1.0386	1.07059	1.0724	1	1.06053	0.0847825	0.0261462
LEMD3	0.99374	1.01791	0.988346	1.05787	1.033	1.09114	1	1.06067	0.084974	0.0488065
GINS1	1.01277	1.00259	0.98464	1.08697	1.0398	1.05745	1	1.06141	0.085978	0.0269427
PASK	0.997789	0.99407	1.00814	1.08683	1.05769	1.04101	1	1.06184	0.0865699	0.0342189
PRPF31	1.00642	1.00281	0.990775	1.07219	1.05164	1.06668	1	1.0635	0.0888265	0.00157993
UIMC1	0.981243	1.01148	1.00728	1.03271	1.09238	1.06575	1	1.06361	0.0889746	0.0459183
ATXN10	1.01283	0.994739	0.992428	1.06741	1.083	1.04279	1	1.0644	0.0900396	0.0156394
GCFC2	0.983859	1.0024	1.01374	1.0729	1.08152	1.03917	1	1.06453	0.090217	0.0187859
STRAP	1.02299	0.992404	0.984608	1.05757	1.08376	1.05447	1	1.06527	0.0912156	0.0134187
SF3B6	1.00429	0.994914	1.0008	1.04588	1.06891	1.08308	1	1.06596	0.0921469	0.0206814
POLDIP3	1.01064	1.02427	0.965085	1.06983	1.08153	1.05061	1	1.06732	0.0939955	0.0447704
EZH2	1.01629	0.988738	0.994972	1.06013	1.07783	1.06466	1	1.06754	0.0942876	0.00428731
CPSF2	0.999768	0.994197	1.00604	1.06532	1.06224	1.07627	1	1.06794	0.0948366	0.000311225
TTC14	0.978099	1.02844	0.99346	1.07284	1.07056	1.06204	1	1.06848	0.0955557	0.0388152
KDM5B	1.01498	0.998465	0.986554	1.09206	1.0391	1.07604	1	1.06907	0.096352	0.0294552
LIG3	1.02081	0.990594	0.988593	1.09666	1.03552	1.07505	1	1.06907	0.0963628	0.0401904
HLCS	0.979635	0.984626	1.03574	1.07457	1.08655	1.05021	1	1.07045	0.0982132	0.0381123
PTPN12	0.972341	0.998383	1.02928	1.08908	1.06225	1.06264	1	1.07132	0.099396	0.0303669
RPL12	1.01198	1.01138	0.976634	1.10156	1.04412	1.06852	1	1.0714	0.0995003	0.0294427
DCUN1D5	0.987083	1.02414	0.988777	1.03838	1.10772	1.06867	1	1.07159	0.0997528	0.0490447
USP35	1.00689	0.994909	0.998203	1.07417	1.05031	1.09085	1	1.07178	0.100006	0.0187414
AAMP	1.00724	1.02304	0.969723	1.04328	1.08257	1.09175	1	1.07253	0.101023	0.0289417
MEMO1	0.980411	1.0337	0.985889	1.0592	1.09814	1.06189	1	1.07308	0.101753	0.0291692
RNF121	1.01638	0.973739	1.00989	1.03555	1.09656	1.08797	1	1.07336	0.10213	0.0401116
TRMT5	1.003	0.989704	1.0073	1.05818	1.06178	1.10086	1	1.0736	0.102462	0.0214894
SLC3A2	1.00739	1.00207	0.990533	1.06159	1.10032	1.06159	1	1.0745	0.103664	0.0182744
HNRNPL	1.02328	1.01939	0.95733	1.05611	1.06738	1.1039	1	1.07579	0.105403	0.04982
SPAST	1.02492	1.00989	0.965195	1.08524	1.05478	1.08745	1	1.07582	0.105441	0.0314218
SMAP1	0.974454	1.02824	0.997304	1.06019	1.08365	1.08405	1	1.07596	0.10563	0.0230594
PGM2L1	0.979625	1.01662	1.00375	1.11203	1.06739	1.0497	1	1.07637	0.106179	0.0337813
RPS6KC1	1.00834	1.00814	0.983513	1.05962	1.06937	1.10093	1	1.07664	0.106535	0.00998256
RANBP3	0.984626	1.03507	0.980305	1.08029	1.09747	1.05235	1	1.0767	0.106618	0.0283385
CDKAL1	1.02465	1.01036	0.964995	1.04242	1.07418	1.11428	1	1.07696	0.106963	0.0499878
ASPSCR1	1.03393	0.973994	0.992075	1.03763	1.10056	1.09327	1	1.07715	0.107224	0.0450012
NSUN2	1.01765	1.00394	0.978413	1.05989	1.09732	1.0761	1	1.07777	0.108053	0.00798708
KMT2C	0.987296	0.997971	1.01473	1.09235	1.04696	1.09544	1	1.07825	0.108693	0.0215385
ARFIP2	0.973628	1.02312	1.00325	1.03992	1.1081	1.08693	1	1.07832	0.108785	0.0391574
RASSF8	1.03022	1.00456	0.965217	1.04634	1.1078	1.08265	1	1.07893	0.109602	0.0386875
ZNHIT6	1.01656	1.00382	0.979628	1.11141	1.06752	1.05826	1	1.07906	0.109781	0.020938
SURF2	0.983985	0.987481	1.02853	1.07938	1.0592	1.09865	1	1.07908	0.109798	0.0137908
YEATS2	1.01713	1.0031	0.979777	1.09686	1.03798	1.1025	1	1.07911	0.109845	0.0420191
WAPAL	1.01996	0.999267	0.980769	1.04336	1.11845	1.07756	1	1.07979	0.11075	0.0468617
EXOSC8	0.997947	1.01504	0.987017	1.11598	1.06889	1.05468	1	1.07985	0.110831	0.034068
ANKRD17	0.970898	1.0138	1.0153	1.07555	1.07585	1.09008	1	1.08049	0.111686	0.0223648
AMBRA1	0.998257	1.0252	0.976541	1.0629	1.0617	1.1181	1	1.0809	0.112234	0.028728
LPHN2	0.972839	1.02487	1.00229	1.07711	1.11869	1.04716	1	1.08099	0.112349	0.0388321
CACTIN	1.02727	0.976224	0.996503	1.05315	1.12567	1.06873	1	1.08252	0.11439	0.0430831
IL13RA1	0.969399	1.00892	1.02168	1.1297	1.06576	1.05431	1	1.08326	0.115376	0.0497072
KIF11	1.01522	0.995127	0.989657	1.09826	1.06514	1.08732	1	1.08357	0.115797	0.00305183
MAP3K7	0.964659	1.02978	1.00556	1.08445	1.04928	1.11751	1	1.08375	0.116027	0.0377424
ZBTB48	0.978366	0.982184	1.03945	1.11752	1.04246	1.0924	1	1.08413	0.116532	0.0474743
LNX2	1.02157	1.00391	0.974519	1.07927	1.05037	1.12306	1	1.08423	0.116677	0.0362315
WDR33	0.999266	1.01587	0.984863	1.06008	1.1234	1.07389	1	1.08579	0.118744	0.0303392
IRF3	1.00488	1.00614	0.988977	1.09032	1.11757	1.05095	1	1.08628	0.119393	0.0382547
FIP1L1	0.961003	1.01073	1.02827	1.09127	1.11485	1.05561	1	1.08724	0.120671	0.0312488
MATR3	1.02256	1.02666	0.950783	1.06155	1.10813	1.09354	1	1.08774	0.12133	0.0498428
GTF3C3	0.964386	1.00083	1.03478	1.11746	1.04796	1.09859	1	1.088	0.121684	0.0388075
TRABD	0.978322	1.00341	1.01827	1.1124	1.08189	1.07065	1	1.08832	0.1221	0.00671937
EHMT1	0.985497	1.00569	1.00882	1.09039	1.06373	1.11088	1	1.08833	0.12212	0.0101183
RSRC2	1.00951	1.03079	0.959702	1.09441	1.10298	1.0684	1	1.0886	0.122469	0.0341892
KRAS	0.954301	1.03381	1.01189	1.05334	1.11133	1.10216	1	1.08894	0.122925	0.0441648
SERPINH1	0.970475	0.996099	1.03343	1.09436	1.08306	1.08962	1	1.08901	0.123018	0.0361144
CDK6	0.980082	1.01384	1.00608	1.12499	1.0727	1.06951	1	1.08907	0.123094	0.0206125
NUMBL	1.02453	0.997761	0.977712	1.10157	1.09821	1.07399	1	1.09125	0.125988	0.00766355
SPIRE1	0.953557	1.0387	1.00775	1.07588	1.12394	1.07459	1	1.09147	0.126272	0.0451703
HNRNPA0	1.00549	1.02387	0.970641	1.08111	1.07961	1.11425	1	1.09166	0.126521	0.0111954
RANBP10	0.996984	1.01046	0.992561	1.06796	1.10697	1.10043	1	1.09179	0.126691	0.00791273
NAA40	0.993038	0.986721	1.02024	1.06711	1.11907	1.09013	1	1.0921	0.127106	0.00992067
FGD6	0.996285	1.00516	0.998553	1.08653	1.10932	1.08229	1	1.09271	0.127916	0.00459495
RNASEH1	1.00372	1.01697	0.979311	1.11869	1.09517	1.06469	1	1.09285	0.128096	0.0108414
CYR61	1.03203	1.01455	0.953415	1.08228	1.11645	1.08148	1	1.0934	0.128826	0.0411194
TPST1	1.03458	0.989594	0.97583	1.10818	1.08883	1.08464	1	1.09389	0.129463	0.0216108
NEK2	0.970121	1.04163	0.988245	1.1153	1.0816	1.08572	1	1.09421	0.129886	0.0306643
NCK1	1.0107	1.01303	0.976267	1.0758	1.0821	1.12659	1	1.09483	0.130707	0.0108048
ELF1	0.964721	1.02011	1.01517	1.13581	1.09724	1.05223	1	1.0951	0.131057	0.0380149
MCMBP	0.995108	0.988171	1.01672	1.04728	1.1078	1.13032	1	1.09513	0.131104	0.0492938
PRPF40A	0.988729	1.00438	1.00689	1.11004	1.11134	1.06519	1	1.09552	0.131618	0.0151269
CPSF3	0.969474	0.989478	1.04105	1.13816	1.08729	1.06477	1	1.09674	0.133221	0.0335626
NUFIP1	0.966165	0.993976	1.03986	1.11847	1.11757	1.05462	1	1.09689	0.133416	0.0324578
SETD2	1.02422	1.01226	0.963525	1.08863	1.1251	1.07697	1	1.0969	0.13343	0.016488
DNAJB4	1.01191	1.03142	0.95667	1.04893	1.11708	1.12509	1	1.09703	0.133609	0.042438
HMHA1	1.0333	0.985854	0.98085	1.05151	1.10936	1.13078	1	1.09722	0.13385	0.0334318
ZNF346	1.04145	0.989571	0.96898	1.05274	1.1431	1.09832	1	1.09806	0.134954	0.046125
UBE2Z	1.01378	1.00943	0.976789	1.05511	1.14274	1.09827	1	1.09871	0.135806	0.0423569
N4BP2L2	0.983983	1.01224	1.00377	1.0857	1.08905	1.12341	1	1.09939	0.136698	0.00371736
EPB41	0.971326	1.02982	0.998853	1.07415	1.09935	1.12758	1	1.10036	0.137972	0.0120384
ASUN	0.98057	1.01674	1.00269	1.10482	1.09795	1.09845	1	1.10041	0.138035	0.00855191
JMJD1C	1.01135	1.00756	0.981086	1.08458	1.12044	1.09687	1	1.10063	0.138329	0.002167
DNTTIP2	0.983913	0.994514	1.02157	1.07821	1.15051	1.0771	1	1.10194	0.140048	0.0354709
CUTC	0.986246	1.01409	0.999664	1.11558	1.06443	1.12658	1	1.1022	0.140381	0.0207732
KDM3A	1.0005	0.996706	1.00279	1.11499	1.06239	1.12937	1	1.10225	0.140451	0.0365543
IQGAP2	0.990525	1.00264	1.00684	1.13184	1.07359	1.10152	1	1.10232	0.140541	0.0193394
MAP1A	1.01507	1.00951	0.975417	1.11784	1.1244	1.06576	1	1.10267	0.141001	0.013764
RXRB	0.956105	1.01302	1.03088	1.09798	1.09425	1.11776	1	1.10333	0.141864	0.0343578
RAD54L2	0.975266	0.997928	1.02681	1.12096	1.08697	1.10522	1	1.10439	0.143244	0.00663002
LIMK2	0.958001	1.02412	1.01788	1.12082	1.1035	1.08934	1	1.10455	0.143463	0.0244242
MLF2	0.996526	0.999733	1.00374	1.12479	1.0816	1.10745	1	1.10461	0.143541	0.0123079
SPIN1	0.991472	1.00946	0.999067	1.13178	1.09321	1.08931	1	1.10477	0.143742	0.00893545
ZNF516	1.01509	1.03651	0.948395	1.07188	1.15242	1.09068	1	1.105	0.14404	0.0437811
SLC35A4	0.946244	1.04001	1.01375	1.06877	1.15055	1.09623	1	1.10518	0.144285	0.0473737
SLC7A11	0.98228	0.98228	1.03544	1.08201	1.14126	1.10139	1	1.10822	0.148245	0.0121419
SPATS2	0.986438	1.00913	1.00443	1.05821	1.14208	1.12439	1	1.10823	0.148253	0.0433119
PELO	0.946347	1.0131	1.04055	1.14863	1.06005	1.11605	1	1.10824	0.148276	0.047143
PHF5A	1.00541	1.03557	0.959016	1.05262	1.14662	1.12655	1	1.1086	0.148735	0.0431334
OXSR1	1.0123	1.01899	0.968711	1.08133	1.12752	1.11894	1	1.10926	0.149603	0.00693513
FZD2	0.953706	1.00382	1.04247	1.12485	1.08782	1.11592	1	1.10953	0.149948	0.0352309
FSCN1	0.984879	1.00406	1.01106	1.15903	1.07281	1.09719	1	1.10968	0.150138	0.0409528
JADE3	1.00306	0.997174	0.999767	1.09842	1.08804	1.14261	1	1.10969	0.150155	0.0215542
KLHL25	1.0156	1.00182	0.982577	1.09684	1.09907	1.13412	1	1.11001	0.15057	0.00246002
INSR	1.0037	1.02506	0.97124	1.16204	1.06085	1.10761	1	1.11017	0.150776	0.0437314
CRBN	1.03667	0.987731	0.975599	1.16323	1.06721	1.10288	1	1.11111	0.151998	0.0367607
PPM1N	0.971287	1.04535	0.983364	1.10304	1.15195	1.08118	1	1.11206	0.153231	0.0228977
ERF	1.03338	1.00046	0.966158	1.12308	1.13234	1.08119	1	1.1122	0.15342	0.0119917
PUS7	0.966205	0.991626	1.04217	1.17418	1.0768	1.08691	1	1.11263	0.15397	0.0470334
CDC42EP1	1.02562	1.02661	0.947772	1.07216	1.1503	1.11582	1	1.11276	0.154144	0.0318838
DSCC1	1.01368	1.01676	0.969556	1.07589	1.14476	1.11902	1	1.11323	0.154749	0.0127933
USP1	1.02636	1.00949	0.964151	1.09868	1.11317	1.13103	1	1.11429	0.156129	0.0123531
HNRNPA1	1.02284	1.02004	0.957115	1.06536	1.164	1.11398	1	1.11445	0.156331	0.0361743
PFKFB2	0.956123	1.00444	1.03944	1.17336	1.08766	1.08298	1	1.11466	0.156609	0.0412587
PPP2R3A	1.00682	0.981259	1.01192	1.13495	1.14793	1.06135	1	1.11474	0.156711	0.0390288
PHLDB2	1.02245	0.968476	1.00908	1.06036	1.13148	1.15433	1	1.11539	0.157548	0.034882
PLEKHG2	1.04963	0.997451	0.952921	1.10821	1.15006	1.08796	1	1.11541	0.157572	0.0328167
YTHDF1	1.01809	1.00908	0.972836	1.11051	1.13268	1.10585	1	1.11635	0.158788	0.0040828
ANKZF1	0.9941	1.0291	0.976803	1.12635	1.14173	1.0835	1	1.11719	0.159879	0.00756504
MFN1	0.957344	1.03075	1.01191	1.153	1.06953	1.1306	1	1.11771	0.160542	0.0246675
KIF4A	1.03408	1.0129	0.953025	1.08732	1.15145	1.11572	1	1.11816	0.161131	0.0204151
SLU7	0.99837	1.01344	0.988193	1.11032	1.13796	1.10623	1	1.11817	0.161139	0.00100256
EVI5	0.986115	0.982009	1.03188	1.12961	1.10728	1.11819	1	1.11836	0.161382	0.00947491
CLASP2	0.976297	0.996144	1.02756	1.17118	1.07832	1.10625	1	1.11858	0.161673	0.0307213
PNMA1	1.03055	1.00751	0.961931	1.07227	1.12599	1.15767	1	1.11864	0.161751	0.0224543
THAP11	0.94493	1.05804	0.997032	1.17013	1.09193	1.09749	1	1.11985	0.163309	0.0474015
ANKS1A	0.996324	1.02901	0.974669	1.08204	1.12405	1.15623	1	1.12077	0.164494	0.0128611
SF3B4	0.981329	1.00023	1.01844	1.11756	1.17677	1.06805	1	1.12079	0.164522	0.0494126
C9orf114	0.977874	1.02105	1.00107	1.07638	1.12218	1.16435	1	1.12097	0.164749	0.0249525
KIF21A	0.978193	0.988443	1.03336	1.15064	1.07215	1.14049	1	1.12109	0.164906	0.0196718
SEC14L1	1.0004	0.990964	1.00863	1.16155	1.0739	1.12982	1	1.12175	0.165756	0.0371567
FAM171A1	1.05484	0.959657	0.985499	1.14155	1.13716	1.08867	1	1.12246	0.166664	0.0296913
ZNF608	0.982815	0.990209	1.02698	1.12818	1.16705	1.07253	1	1.12259	0.166831	0.029164
MAPRE2	0.96256	0.999167	1.03827	1.14899	1.08208	1.13879	1	1.12329	0.167727	0.0151153
EXOSC4	1.0376	1.01022	0.952183	1.08105	1.1004	1.18899	1	1.12348	0.167973	0.0453111
LPHN1	0.936815	1.02355	1.03963	1.10436	1.16124	1.10637	1	1.12399	0.16863	0.0395211
ERI1	1.01618	1.02367	0.960148	1.07151	1.18947	1.11746	1	1.12615	0.171397	0.0456238
POLR3F	0.982105	0.995042	1.02285	1.13277	1.14744	1.09905	1	1.12642	0.171742	0.00277718
RNF135	0.990679	0.991572	1.01775	1.15558	1.09172	1.13376	1	1.12702	0.172514	0.0100883
TNPO1	0.988159	0.996641	1.0152	1.15111	1.08435	1.14602	1	1.12716	0.17269	0.0175698
EXT2	0.986501	0.994285	1.01921	1.16514	1.09292	1.12898	1	1.12901	0.17506	0.012892
RPUSD2	1.0289	0.997083	0.974016	1.16761	1.14126	1.07951	1	1.12946	0.17563	0.0198243
CHCHD10	0.974249	0.986096	1.03966	1.0659	1.18584	1.13737	1	1.1297	0.175945	0.0442009
USP3	0.953374	1.0081	1.03853	1.20061	1.0877	1.10128	1	1.12987	0.176151	0.0464705
ATP2B1	0.958882	1.03384	1.00728	1.19216	1.10228	1.10228	1	1.13224	0.17918	0.0272431
MAPKAPK3	0.996097	1.04525	0.958652	1.09774	1.17475	1.12569	1	1.13273	0.179798	0.0173544
E2F6	0.940811	1.01738	1.04181	1.12157	1.1192	1.15775	1	1.13284	0.179945	0.0342481
GNL3L	0.956644	1.00966	1.03369	1.1867	1.0879	1.12404	1	1.13288	0.179996	0.0245636
BUB1B	0.941338	0.994524	1.06414	1.1607	1.08627	1.15328	1	1.13342	0.18068	0.0427713
SHQ1	1.01941	0.983205	0.997388	1.2027	1.10381	1.09756	1	1.13469	0.1823	0.048039
NFYC	0.948581	0.990062	1.06136	1.09755	1.12777	1.17902	1	1.13478	0.182413	0.0338963
WDR73	1.02516	1.03417	0.940666	1.13348	1.13248	1.14019	1	1.13539	0.183184	0.0443136
PRC1	1.03394	1.01037	0.955693	1.08178	1.15567	1.16894	1	1.13546	0.183279	0.0199965
ARL8A	0.999736	1.0382	0.962068	1.19144	1.08417	1.13222	1	1.13594	0.183888	0.0276865
SUPT5H	0.947105	1.00982	1.04308	1.20216	1.09387	1.113	1	1.13635	0.184401	0.0367839
NUDCD3	1.00939	1.00036	0.990243	1.09304	1.15466	1.16626	1	1.13799	0.186483	0.0210763
KIF20A	0.974041	0.991469	1.03449	1.18636	1.08398	1.14393	1	1.13809	0.186616	0.0238938
LRIG2	1.03416	0.957246	1.00859	1.18406	1.15538	1.07567	1	1.13837	0.186971	0.029874
DNA2	0.935611	1.02515	1.03924	1.17983	1.14031	1.09866	1	1.1396	0.188527	0.0293107
RSRC1	0.928138	1.0392	1.03266	1.18868	1.12676	1.10398	1	1.13981	0.188789	0.0390874
NOSIP	1.04241	1.02062	0.936969	1.06829	1.18593	1.16604	1	1.14009	0.189144	0.0454975
UBE2H	1.05679	1.005	0.938205	1.10414	1.18142	1.13497	1	1.14018	0.189262	0.033855
ZDBF2	1.0517	0.999934	0.94837	1.1497	1.16439	1.10671	1	1.14027	0.18937	0.0235591
MIEF1	1.01029	1.04688	0.942826	1.14162	1.15104	1.12969	1	1.14078	0.190021	0.0391849
HELZ	0.972376	0.993847	1.03378	1.16992	1.08795	1.1646	1	1.14083	0.19008	0.0154878
PLEKHG3	0.94226	1.05981	0.997927	1.1272	1.1323	1.16391	1	1.14114	0.190474	0.0417944
CEP70	0.976948	1.0463	0.976749	1.15398	1.20457	1.07025	1	1.14293	0.192741	0.0463538
MTBP	1.00519	0.945055	1.04976	1.1204	1.14223	1.17043	1	1.14435	0.194533	0.0254473
HMCES	1.0359	1.01215	0.951956	1.12216	1.1746	1.14048	1	1.14574	0.196283	0.012224
BCAR1	0.984286	0.991492	1.02422	1.12051	1.16165	1.15514	1	1.14576	0.196311	0.0011981
HEXIM1	0.931326	1.00917	1.05951	1.13169	1.17508	1.13139	1	1.14605	0.196674	0.045061
RDH10	1.01034	0.940964	1.04869	1.18032	1.10803	1.1504	1	1.14625	0.196924	0.0234505
RAD51C	0.975983	1.01919	1.00482	1.212	1.08586	1.14603	1	1.14796	0.199073	0.0434368
CXorf56	1.00907	0.976075	1.01486	1.1591	1.17697	1.10804	1	1.14803	0.199164	0.00685507
INCENP	1.04989	0.98876	0.961345	1.08401	1.20558	1.15666	1	1.14875	0.200066	0.0313782
LSM14B	0.997619	1.0312	0.971186	1.13958	1.20418	1.10345	1	1.14907	0.20047	0.0190191
HOXB8	1.00926	1.02554	0.965205	1.15943	1.18008	1.11029	1	1.14993	0.201547	0.0057636
ZNF281	0.956461	1.02474	1.0188	1.18512	1.16762	1.09784	1	1.15019	0.201876	0.0131333
IPPK	1.04848	0.934218	1.01731	1.14631	1.13255	1.17276	1	1.15054	0.202312	0.0362375
ASB18	0.972219	0.993704	1.03408	1.12062	1.16898	1.16488	1	1.15149	0.203507	0.00341228
CENPH	0.998282	1.03275	0.968968	1.10836	1.19569	1.15112	1	1.15172	0.203794	0.0103313
ZNF622	0.986655	1.0004	1.01295	1.13493	1.14393	1.17675	1	1.15187	0.20398	0.00135262
ZNF121	0.940144	1.03857	1.02129	1.17225	1.20075	1.08306	1	1.15202	0.204169	0.0322228
PRIM1	0.980077	0.985123	1.0348	1.18541	1.14662	1.13039	1	1.15414	0.206822	0.00302232
SATB2	0.999534	0.997335	1.00313	1.13003	1.1676	1.16541	1	1.15435	0.207079	0.00543672
USP10	0.967713	1.01423	1.01806	1.2144	1.10797	1.1417	1	1.15469	0.207506	0.0221631
SKA2	1.03472	1.02899	0.936288	1.10061	1.21903	1.14484	1	1.15483	0.207678	0.0304248
SIRT1	0.99701	1.03289	0.970102	1.09239	1.22723	1.1463	1	1.15531	0.208274	0.0406983
KIF20B	0.993325	0.999032	1.00764	1.1346	1.17815	1.15583	1	1.15619	0.209382	0.00331741
LIPH	1.00632	1.015	0.97868	1.16178	1.16188	1.14552	1	1.15639	0.209634	0.00115841
HMGCS1	1.00678	1.02441	0.968805	1.19615	1.12311	1.15126	1	1.15684	0.210192	0.00519761
BCORL1	0.997028	0.990715	1.01226	1.17587	1.20874	1.0882	1	1.1576	0.211143	0.0445768
DHX34	0.989819	1.02259	0.987587	1.21224	1.09504	1.16617	1	1.15782	0.211407	0.0332199
SIX5	0.954472	1.05202	0.99351	1.18547	1.17357	1.11547	1	1.15817	0.211848	0.0132212
IP6K1	0.974137	1.02267	1.00319	1.21003	1.12286	1.14243	1	1.15844	0.212181	0.0125709
DDX58	0.94392	1.02238	1.0337	1.18142	1.11924	1.17495	1	1.15853	0.2123	0.0129861
NAPB	0.980492	0.952933	1.06658	1.1257	1.11257	1.24435	1	1.16088	0.215215	0.0430886
EPB41L5	0.97352	1.00559	1.02089	1.15026	1.16753	1.16901	1	1.16227	0.216945	0.0026853
DPH2	0.951119	0.998528	1.05035	1.18129	1.13064	1.17638	1	1.16277	0.21757	0.0140698
LSR	0.971789	1.05131	0.976903	1.22669	1.12732	1.13464	1	1.16288	0.217707	0.0180475
PDE4B	0.967932	0.968432	1.06364	1.19164	1.10684	1.19284	1	1.16377	0.218809	0.0189498
ANLN	1.00761	0.99059	1.0018	1.20192	1.15217	1.13735	1	1.16381	0.21886	0.0102068
MCM10	0.925865	1.04802	1.02611	1.18946	1.18603	1.11707	1	1.16419	0.219324	0.0282341
MRPS16	0.985433	1.03207	0.982493	1.17382	1.13407	1.18558	1	1.16449	0.219701	0.00183044
REL	0.955416	0.969878	1.07471	1.17534	1.09625	1.22342	1	1.165	0.220335	0.035347
CFAP97	1.01585	1.02929	0.954856	1.14918	1.20094	1.14797	1	1.16603	0.221607	0.00551784
PWWP2B	1.05206	0.927233	1.02071	1.08012	1.21035	1.21005	1	1.16684	0.222605	0.0447562
DPYD	0.9671	1.01862	1.01428	1.23269	1.09308	1.17551	1	1.16709	0.22292	0.0392928
LTV1	0.996394	0.979422	1.02418	1.17793	1.22457	1.09902	1	1.16717	0.22302	0.0332067
NACC1	0.955895	1.0165	1.02761	1.20931	1.12841	1.16517	1	1.16763	0.223585	0.00660657
THUMPD1	1.02695	0.985236	0.987818	1.10639	1.18981	1.20868	1	1.16829	0.224404	0.0202755
FAM118B	0.964437	1.07972	0.955842	1.1768	1.11218	1.21665	1	1.16854	0.224711	0.0314947
TICRR	0.974841	1.02874	0.99642	1.16418	1.18417	1.15871	1	1.16902	0.2253	0.00261607
UBE2E1	0.942026	1.01675	1.04122	1.19689	1.15266	1.15807	1	1.16921	0.225531	0.0164166
WIPF1	0.989368	0.969471	1.04116	1.23124	1.10105	1.17594	1	1.16941	0.225782	0.0270278
CC2D1B	0.938794	1.01293	1.04828	1.16352	1.16625	1.18119	1	1.17032	0.226902	0.031027
ALOX12B	1.02391	0.947989	1.0281	1.21131	1.16785	1.13439	1	1.17118	0.227968	0.00798551
ACTR3B	0.928524	1.06994	1.00153	1.14715	1.21586	1.15324	1	1.17208	0.229074	0.0327378
UBE2S	0.983514	1.00668	1.00981	1.15869	1.16051	1.19945	1	1.17289	0.230064	0.000947344
GJA1	0.91238	1.07353	1.01409	1.22173	1.14823	1.15235	1	1.1741	0.231558	0.0465261
GID4	1.03481	0.977865	0.987322	1.24636	1.12702	1.14922	1	1.1742	0.231677	0.0254001
RBM45	1.04504	0.988572	0.966393	1.14107	1.24535	1.13802	1	1.17482	0.232436	0.0192978
ELL	1.00169	1.00239	0.995922	1.13121	1.25466	1.13869	1	1.17485	0.232478	0.048131
ARID3A	1.01651	1.02677	0.956725	1.16192	1.17336	1.19004	1	1.17511	0.232792	0.00840059
PIP4K2B	0.991712	0.9857	1.02259	1.21987	1.09402	1.21294	1	1.17561	0.233411	0.0416501
TMEM9	0.955503	1.05165	0.992845	1.17686	1.25274	1.09768	1	1.17576	0.233591	0.0378962
IFI44	0.998725	1.06243	0.93884	1.20757	1.09444	1.22589	1	1.17597	0.233846	0.0328027
LUC7L	0.961891	1.01726	1.02085	1.13358	1.24511	1.15447	1	1.17772	0.235998	0.0182636
CLUH	0.94939	0.980963	1.06965	1.24712	1.12465	1.16155	1	1.17777	0.23606	0.0253833
MTHFR	1.04765	1.05195	0.900399	1.23754	1.14938	1.14689	1	1.17794	0.236262	0.0489176
CRB1	0.998034	0.945148	1.05682	1.23337	1.15499	1.14979	1	1.17939	0.238035	0.013891
IFIT3	1.01425	1.01681	0.968949	1.09923	1.25875	1.18086	1	1.17961	0.23831	0.0480528
ETAA1	0.972194	1.04993	0.977877	1.23249	1.14938	1.16359	1	1.18182	0.241012	0.00712888
STK35	0.95449	1.02504	1.02047	1.18025	1.16015	1.20897	1	1.18312	0.242599	0.00450949
MB21D2	0.979314	0.990041	1.03065	1.2073	1.14885	1.19487	1	1.18367	0.243269	0.00158872
SEMA6A	1.08212	1.01042	0.907458	1.15023	1.24144	1.16079	1	1.18415	0.243856	0.0472219
KIF22	0.973627	0.992525	1.03385	1.22665	1.15507	1.17152	1	1.18442	0.244178	0.00313594
SLC20A2	0.957948	1.05906	0.982997	1.23299	1.17501	1.14865	1	1.18555	0.245556	0.010049
XRCC4	0.978738	1.00309	1.01818	1.16416	1.20068	1.19193	1	1.18559	0.245608	0.000312073
MIER1	0.95622	1.0552	0.988582	1.12739	1.24429	1.18544	1	1.18571	0.245748	0.0147142
TFPI2	0.966158	1.06577	0.968074	1.09007	1.20137	1.2662	1	1.18588	0.245956	0.0472559
WASF1	1.02747	1.01594	0.956595	1.15515	1.15546	1.25514	1	1.18858	0.249242	0.0128615
CKAP2	1.00286	0.996698	1.00044	1.20663	1.23139	1.1289	1	1.18898	0.24972	0.0253406
MAP2K6	0.987142	0.991581	1.02128	1.23378	1.11095	1.22411	1	1.18961	0.250495	0.0332118
EDIL3	0.934411	1.03918	1.02641	1.15272	1.21654	1.20041	1	1.18989	0.25083	0.0132476
OCLN	0.987534	1.02343	0.989034	1.16772	1.24912	1.15562	1	1.19082	0.251956	0.0132606
C1orf198	0.934426	1.04793	1.01765	1.13905	1.24638	1.18843	1	1.19129	0.252523	0.0143701
SPEG	1.03537	1.01536	0.949277	1.16564	1.21904	1.1917	1	1.19213	0.253538	0.00617046
RAD51	0.954093	0.962467	1.08344	1.19131	1.17811	1.20786	1	1.19243	0.253902	0.0393043
ZMYM1	0.926696	1.031	1.04231	1.27984	1.1407	1.15772	1	1.19275	0.254295	0.0293761
DAB2IP	1.02088	1.07516	0.903966	1.16488	1.23958	1.17499	1	1.19315	0.254773	0.0443915
AHDC1	0.952199	1.04844	0.999358	1.16203	1.2174	1.20523	1	1.19489	0.256876	0.00708262
MDK	1.01873	0.916147	1.06512	1.23979	1.214	1.13101	1	1.19493	0.256931	0.0270779
ST8SIA4	0.918371	1.09209	0.989536	1.22968	1.23765	1.11884	1	1.19539	0.257482	0.0403163
ZMYM3	0.948906	1.00366	1.04744	1.27801	1.12433	1.18386	1	1.1954	0.257493	0.0281135
OASL	0.980932	1.07403	0.945039	1.23789	1.12063	1.23657	1	1.19836	0.261063	0.0221898
DUSP11	0.976098	0.950618	1.07328	1.14328	1.24913	1.2034	1	1.1986	0.261354	0.0159179
CHKA	0.948547	1.03439	1.01706	1.2527	1.11608	1.22797	1	1.19892	0.261734	0.0224778
RXRA	0.95673	0.954169	1.0891	1.27446	1.13736	1.18621	1	1.19934	0.262245	0.0297283
GABARAPL1	0.973833	1.05243	0.973734	1.14536	1.28335	1.16954	1	1.19942	0.262332	0.0232057
TBC1D13	1.0261	0.998435	0.975464	1.1828	1.21057	1.20507	1	1.19948	0.26241	0.000948502
SMAD5	1.00743	0.984648	1.00793	1.2069	1.21483	1.1769	1	1.19955	0.262487	0.000318907
YTHDF2	1.00289	1.00854	0.988562	1.13894	1.25288	1.20969	1	1.2005	0.263641	0.0234327
KCTD10	0.95365	1.01699	1.02936	1.29588	1.12645	1.18029	1	1.20087	0.264081	0.039166
STARD7	0.976041	0.94237	1.08159	1.25528	1.16234	1.19692	1	1.20485	0.268848	0.020271
CHORDC1	0.956009	0.995719	1.04827	1.26213	1.1432	1.21176	1	1.2057	0.269867	0.0106378
SOCS2	0.935812	1.06748	0.996711	1.21848	1.11442	1.28566	1	1.20619	0.270453	0.0333714
DAPK3	1.06987	0.97625	0.953875	1.10235	1.22567	1.29053	1	1.20619	0.270453	0.0432512
ARL14EP	1.09172	1.01324	0.895046	1.20399	1.27191	1.14379	1	1.20656	0.270903	0.04727
CDT1	1.02348	0.970321	1.0062	1.23508	1.26391	1.12478	1	1.20793	0.272532	0.0276045
PRICKLE1	0.988395	0.999532	1.01207	1.23482	1.21676	1.17341	1	1.20833	0.273012	0.0034563
SPIDR	0.983544	0.979147	1.03731	1.26526	1.14234	1.21989	1	1.20916	0.274006	0.013919
PPIL4	0.962891	1.02386	1.01325	1.26183	1.19255	1.17323	1	1.2092	0.274057	0.00450148
CTSV	0.964013	1.03153	1.00446	1.26254	1.16162	1.20419	1	1.20945	0.274353	0.00608055
TSC22D3	0.976629	1.05925	0.96412	1.1565	1.26515	1.20946	1	1.21037	0.275449	0.00833845
KRT3	0.971541	0.977039	1.05142	1.15879	1.17179	1.30135	1	1.21064	0.275774	0.024898
TROAP	1.01276	0.983898	1.00334	1.2292	1.20788	1.19587	1	1.21098	0.27618	9.36372e-05
TAF1C	0.951608	1.01663	1.03176	1.19066	1.14478	1.30077	1	1.21207	0.277473	0.0264171
SREK1IP1	0.944173	0.980853	1.07497	1.30138	1.21141	1.12421	1	1.21233	0.277785	0.0330475
GULP1	1.01482	0.991317	0.993861	1.2103	1.22159	1.20735	1	1.21308	0.278674	8.82071e-05
PSTK	1.07771	0.938647	0.983639	1.20211	1.17398	1.26856	1	1.21488	0.280819	0.0161345
ING5	1.02651	1.06033	0.913157	1.2047	1.24572	1.1952	1	1.21521	0.281203	0.0294271
SLC29A1	0.995309	0.946053	1.05864	1.27045	1.13635	1.24159	1	1.21613	0.282293	0.0158157
TAF11	1.10103	0.997817	0.901151	1.25655	1.24454	1.14917	1	1.21675	0.283036	0.0430506
TNS2	0.981156	1.00575	1.01309	1.22573	1.1685	1.25845	1	1.21756	0.283994	0.00790764
JRK	1.06099	0.932621	1.00639	1.22739	1.24975	1.17798	1	1.21837	0.284957	0.0126681
ZNF106	1.03232	0.993536	0.974145	1.2822	1.18125	1.19224	1	1.21856	0.285183	0.00866798
ZNF664	1.01768	1.02706	0.955257	1.20945	1.13376	1.31357	1	1.21893	0.285612	0.0365658
ZBTB10	0.97306	0.973862	1.05308	1.26305	1.19918	1.19497	1	1.21907	0.285776	0.00352303
RBMS2	1.03032	1.01814	0.951541	1.10822	1.29888	1.25124	1	1.21944	0.286222	0.0456637
CENPE	1.0507	1.01155	0.937743	1.15251	1.28867	1.21895	1	1.22004	0.286931	0.0136495
KIFC1	1.03666	0.996632	0.966713	1.22429	1.22518	1.21121	1	1.22023	0.287153	0.00626926
OIP5	0.94301	0.975774	1.08122	1.22299	1.28118	1.15667	1	1.22028	0.287213	0.0168137
RBM41	1.05438	0.991756	0.953861	1.20686	1.19998	1.25563	1	1.22082	0.287853	0.00575525
MAP7	1.0648	1.01582	0.919379	1.17743	1.30403	1.18664	1	1.2227	0.290073	0.0196466
PYGO2	1.05254	0.913895	1.03356	1.13245	1.34252	1.19509	1	1.22335	0.290842	0.0486322
KPTN	1.05987	0.994584	0.945543	1.30618	1.19284	1.17151	1	1.22351	0.291027	0.0153314
ZNF462	0.949186	0.955892	1.09492	1.27229	1.17089	1.22995	1	1.22438	0.292047	0.02266
STIL	0.963044	0.974464	1.06249	1.30747	1.11787	1.24815	1	1.2245	0.29219	0.0367292
KIF2C	0.966098	0.977656	1.05625	1.22207	1.1681	1.28388	1	1.22468	0.292408	0.00736556
FRMD8	0.967176	1.01922	1.0136	1.22689	1.23291	1.21637	1	1.22539	0.293241	0.00303552
PRKAR1B	0.998963	1.04442	0.956616	1.17969	1.23568	1.26709	1	1.22749	0.29571	0.00320971
MIS18BP1	0.993097	1.04826	0.958646	1.25068	1.2008	1.23435	1	1.22861	0.297026	0.00392157
BCL2L11	1.0847	1.01052	0.904779	1.18307	1.26731	1.23664	1	1.22901	0.297494	0.0314756
RIMS2	0.946464	1.02142	1.03212	1.13076	1.28107	1.27638	1	1.2294	0.297958	0.0250348
TPX2	0.996379	0.99887	1.00475	1.21615	1.29439	1.18674	1	1.23243	0.3015	0.018085
UBE2J2	0.924446	1.04137	1.03419	1.23324	1.22757	1.23657	1	1.23246	0.301541	0.0250138
B4GALT1	1.02494	1.05619	0.918868	1.18208	1.34405	1.18237	1	1.23617	0.305872	0.0283422
SAMD4A	1.02495	1.02868	0.94637	1.18705	1.31475	1.21378	1	1.23853	0.308624	0.00985107
CHFR	0.977797	1.01416	1.00805	1.18581	1.30535	1.22517	1	1.23878	0.308917	0.0142469
MLF1	1.04631	1.03305	0.920645	1.28168	1.27769	1.15881	1	1.23939	0.309636	0.0134503
HERC5	0.965822	1.00431	1.02987	1.32752	1.14421	1.24746	1	1.23973	0.310023	0.0341895
MCPH1	1.08661	0.941208	0.972179	1.29778	1.20155	1.22397	1	1.2411	0.31162	0.0144974
TK1	0.932652	0.998034	1.06931	1.34461	1.21404	1.16586	1	1.2415	0.312088	0.0253656
FAM126B	1.0023	0.937413	1.06029	1.27554	1.25345	1.19766	1	1.24222	0.312919	0.00722764
AMD1	1.03583	1.03234	0.931828	1.18197	1.2771	1.27123	1	1.24343	0.314329	0.00626922
HJURP	1.01258	1.02059	0.966831	1.23752	1.23642	1.26044	1	1.24479	0.315908	0.00123294
TBC1D12	0.921499	0.998465	1.08004	1.34997	1.20675	1.17982	1	1.24551	0.31674	0.0254135
ZBED5	0.892584	1.02394	1.08347	1.26477	1.15783	1.31522	1	1.24594	0.317234	0.0297128
C12orf45	1.00329	1.06944	0.927278	1.19138	1.34192	1.21347	1	1.24892	0.320685	0.0168124
RNF34	1.03109	0.974206	0.994707	1.23821	1.22595	1.28474	1	1.24963	0.321503	0.000532113
KLHL41	0.941842	1.08344	0.974721	1.2537	1.1899	1.31065	1	1.25142	0.323565	0.0113864
CLK1	0.986209	0.955403	1.05839	1.32054	1.21509	1.22575	1	1.25379	0.326299	0.00512595
ARHGAP11A	1.04271	1.00854	0.948743	1.22867	1.36515	1.17652	1	1.25678	0.329732	0.0279104
NR2F6	1.00502	1.01728	0.977708	1.24581	1.23843	1.28687	1	1.25703	0.330024	0.000251599
ADAM23	1.02256	1.04926	0.928182	1.2982	1.21379	1.26412	1	1.2587	0.331938	0.00643216
PROSER2	1.07583	1.04478	0.879391	1.18708	1.38223	1.20768	1	1.259	0.332276	0.0407111
DUSP6	1.01055	1.09947	0.889973	1.20114	1.26546	1.31156	1	1.25938	0.332719	0.0318508
C8orf33	1.02025	1.02158	0.958166	1.19026	1.37229	1.21698	1	1.25984	0.333242	0.0323778
TCEAL8	1.07508	1.02636	0.898566	1.15395	1.38046	1.25178	1	1.26207	0.335787	0.0379446
CDC123	0.956133	1.07925	0.964614	1.16965	1.30454	1.31252	1	1.26224	0.335985	0.0133338
RBM38	1.007	1.03765	0.955346	1.14076	1.27781	1.37375	1	1.26411	0.338119	0.0469862
KREMEN2	0.918498	1.01224	1.06926	1.22973	1.31257	1.25464	1	1.26565	0.339877	0.0118474
NUSAP1	0.905091	1.01888	1.07603	1.32926	1.23539	1.23318	1	1.26595	0.340217	0.0161295
37680	1.0465	0.96558	0.987923	1.22182	1.29096	1.28744	1	1.26674	0.341121	0.00129666
THAP4	0.925476	1.01783	1.05669	1.22524	1.38683	1.18904	1	1.26704	0.341459	0.0276542
MAGEE1	1.02442	1.0948	0.880778	1.27159	1.23785	1.29369	1	1.26771	0.342226	0.0437198
CDCA7L	0.939565	1.07335	0.987088	1.21701	1.23119	1.35559	1	1.26793	0.342474	0.0107678
CDCA2	1.01101	1.04961	0.939384	1.26359	1.38266	1.15754	1	1.26793	0.342476	0.0359019
BAZ2A	0.941679	0.985719	1.0726	1.37909	1.18918	1.23661	1	1.26829	0.342887	0.022503
ARNT	0.969429	1.05104	0.979531	1.32058	1.24337	1.25007	1	1.27134	0.346346	0.00160634
STARD4	0.894058	1.04272	1.06323	1.18637	1.23009	1.39816	1	1.27154	0.346579	0.0332137
TGFBR3	1.02938	0.938355	1.03226	1.25626	1.29672	1.26588	1	1.27296	0.348182	0.00615998
C16orf87	0.876523	1.12288	1.0006	1.34356	1.23666	1.23966	1	1.27329	0.348565	0.0427825
GOLPH3L	1.06519	1.02971	0.905102	1.15361	1.38136	1.28723	1	1.27407	0.349441	0.0327424
KIF18A	0.979297	1.0396	0.981101	1.32169	1.2131	1.28753	1	1.27411	0.349488	0.00372803
SEMA3A	0.90349	1.09079	1.00572	1.30516	1.24944	1.27076	1	1.27512	0.350632	0.0283393
PKP3	1.02267	1.00057	0.976765	1.16328	1.34629	1.32159	1	1.27705	0.352817	0.0346264
KIF18B	0.993514	1.01643	0.990056	1.33361	1.23799	1.26219	1	1.27793	0.353808	0.00681281
SCAND1	0.985064	1.13034	0.884596	1.25202	1.22673	1.35657	1	1.27844	0.35438	0.039468
SH3BP1	0.99727	0.983217	1.01951	1.25185	1.30705	1.27651	1	1.27847	0.354417	0.00031167
ZNF426	0.910941	1.0756	1.01346	1.40803	1.29372	1.13785	1	1.27987	0.355994	0.0487233
CDC7	1.00386	0.981316	1.01483	1.26786	1.24991	1.32451	1	1.28076	0.357001	0.0021513
POLR3G	0.934216	1.07492	0.99086	1.21483	1.38016	1.24836	1	1.28112	0.357401	0.0135488
PKP2	0.964581	1.06802	0.967397	1.25004	1.33192	1.26208	1	1.28135	0.357663	0.00351738
MDM2	1.00825	1.11595	0.875797	1.24979	1.33036	1.26458	1	1.28158	0.35792	0.0432315
SLC1A2	0.903924	1.11418	0.981896	1.34171	1.163	1.34151	1	1.28207	0.358478	0.0300011
NABP2	1.07923	0.926362	0.994412	1.22061	1.23099	1.39822	1	1.28328	0.359832	0.0197604
FHL3	1.05568	1.04217	0.90215	1.13476	1.37585	1.34164	1	1.28408	0.360741	0.0421405
SLX4	1.02144	0.95282	1.02574	1.36565	1.25817	1.2318	1	1.28521	0.362004	0.00756981
DUOX1	1.0921	0.985723	0.922173	1.28883	1.41593	1.15287	1	1.28588	0.362751	0.0423946
CDK8	1.00279	1.0617	0.935506	1.41218	1.24641	1.20006	1	1.28622	0.363135	0.0277957
BRF1	0.916048	1.1339	0.950053	1.32367	1.20586	1.34056	1	1.29003	0.367403	0.0297495
NUAK2	0.875202	1.05345	1.07135	1.40855	1.25217	1.22319	1	1.29464	0.372546	0.0260137
CCDC138	0.98442	1.07041	0.945171	1.29372	1.3042	1.28653	1	1.29482	0.372748	0.0140333
NACC2	1.01519	1.03331	0.951508	1.35311	1.28143	1.25562	1	1.29672	0.374867	0.00165551
MCM9	0.949555	1.03836	1.01209	1.41295	1.23035	1.24863	1	1.29731	0.375519	0.0218249
SPRY4	0.926494	1.03205	1.04146	1.38994	1.21475	1.29379	1	1.29949	0.377949	0.0109455
MAML1	1.04135	1.0034	0.955247	1.20751	1.4305	1.26293	1	1.30031	0.378859	0.0338905
DNMT3B	0.907921	1.05112	1.04096	1.43561	1.18334	1.28358	1	1.30085	0.379451	0.0335762
CNPY2	1.05754	0.918677	1.02378	1.27859	1.37946	1.24504	1	1.30103	0.379653	0.00663777
CTGF	1.03857	1.0529	0.908527	1.21479	1.39179	1.3106	1	1.30573	0.384854	0.0115674
ZNF219	1.02867	0.974233	0.997092	1.21636	1.42942	1.28013	1	1.30864	0.388064	0.0330156
SUPT4H1	1.02817	1.04521	0.926626	1.41121	1.26214	1.2745	1	1.31595	0.396105	0.00753606
MATN3	0.963516	0.988093	1.04839	1.40226	1.26823	1.28042	1	1.31697	0.397224	0.00615533
CCNA2	1.01832	0.94089	1.04079	1.40145	1.27267	1.28226	1	1.31879	0.399217	0.00455127
ARID3B	0.948673	1.06808	0.983246	1.19538	1.34777	1.42281	1	1.32199	0.402707	0.0231867
DNAI1	1.02816	1.10349	0.868345	1.45288	1.33207	1.1837	1	1.32288	0.403687	0.0369571
PDCL	0.998818	1.02648	0.974701	1.30504	1.27271	1.39857	1	1.32544	0.406472	0.00656874
RPUSD1	1.06104	0.94708	0.991884	1.28496	1.36539	1.33894	1	1.32976	0.411169	0.00191438
SKA1	1.03699	1.08402	0.878987	1.28936	1.45706	1.25294	1	1.33312	0.414804	0.0195636
IVNS1ABP	0.960782	1.07637	0.962846	1.42569	1.24956	1.3332	1	1.33615	0.418083	0.00756197
CHST12	0.972919	1.05084	0.976237	1.47607	1.27145	1.2619	1	1.33647	0.41843	0.0289974
HMGCR	0.884657	0.970708	1.14464	1.31765	1.29949	1.40096	1	1.33937	0.42155	0.0330127
RREB1	0.998263	1.01259	0.989145	1.28453	1.42711	1.31368	1	1.34177	0.42414	0.0140945
RCOR2	1.03148	1.05482	0.913703	1.21518	1.45702	1.37375	1	1.34865	0.431513	0.02025
FBXO46	0.964828	0.938577	1.0966	1.44934	1.26538	1.33439	1	1.34971	0.432645	0.00872186
MAGEA6	0.992471	1.01255	0.994981	1.39008	1.35374	1.30677	1	1.3502	0.43317	0.0029486
G2E3	0.987623	0.895494	1.11688	1.47406	1.25839	1.32202	1	1.35149	0.434548	0.0178759
FGF5	0.893567	1.13424	0.972192	1.471	1.21828	1.3792	1	1.35616	0.439528	0.0254262
ZBTB39	1.04768	0.829657	1.12266	1.46501	1.40946	1.22887	1	1.36778	0.451836	0.033324
MCL1	0.918426	1.04113	1.04044	1.25231	1.53612	1.31752	1	1.36865	0.452754	0.0330385
CDC6	0.9509	0.977537	1.07156	1.4597	1.23268	1.41656	1	1.36965	0.453802	0.0178498
CDC20	0.921705	1.01598	1.06232	1.44808	1.27319	1.39586	1	1.37238	0.456676	0.00569899
ARG2	0.923819	0.987134	1.08905	1.25644	1.35767	1.51029	1	1.3748	0.459221	0.0179975
SGOL1	1.00918	0.930029	1.06079	1.54474	1.34404	1.26709	1	1.38529	0.470189	0.0275213
GTSE1	1.0052	1.0388	0.956004	1.43056	1.49705	1.23288	1	1.38683	0.471789	0.0308666
CHEK1	0.961766	0.982584	1.05565	1.5553	1.28706	1.32369	1	1.38868	0.473717	0.0329165
PDGFC	0.908712	1.08356	1.00773	1.47993	1.35795	1.33156	1	1.38981	0.47489	0.00478243
RAD9A	0.853441	1.05693	1.08963	1.3433	1.42257	1.40602	1	1.39063	0.475738	0.0248641
CLN3	0.809657	1.08656	1.10379	1.53857	1.3892	1.25626	1	1.39468	0.479931	0.0357706
DBF4	0.978057	1.02267	0.99927	1.32154	1.46046	1.4038	1	1.39527	0.48054	0.006054
RNF141	0.972815	1.10006	0.92712	1.37557	1.30897	1.51675	1	1.40043	0.48587	0.00808244
SGOL2	0.967771	0.995098	1.03713	1.42199	1.47198	1.30951	1	1.40116	0.486621	0.00666687
AURKA	0.953619	0.987705	1.05868	1.51699	1.34556	1.34216	1	1.40157	0.487047	0.0082162
OBSL1	0.894707	1.05663	1.04866	1.45418	1.35618	1.3964	1	1.40225	0.487745	0.00623326
CCNE2	0.986683	0.999867	1.01345	1.42324	1.41276	1.42005	1	1.41868	0.504553	5.37373e-05
IFRD1	0.951568	0.957797	1.09064	1.53316	1.34626	1.37691	1	1.41878	0.504648	0.00554606
CCNE1	0.894337	1.03592	1.06974	1.51121	1.51031	1.28427	1	1.43526	0.521313	0.0119066
STK38L	0.8799	1.0512	1.0689	1.5934	1.3205	1.4027	1	1.43887	0.524933	0.0143947
ZFP64	0.888242	0.992351	1.11941	1.48637	1.35278	1.48532	1	1.44149	0.52756	0.00793469
CPEB3	0.987114	0.881552	1.13133	1.46655	1.34977	1.51132	1	1.44255	0.528617	0.010121
APOE	0.936491	1.1342	0.929312	1.56102	1.29462	1.48425	1	1.44663	0.532693	0.0133599
CDC25A	0.932839	0.992285	1.07488	1.44659	1.35727	1.5368	1	1.44688	0.53295	0.00299674
LIN28A	0.944577	0.934013	1.12141	1.53169	1.36594	1.45056	1	1.4494	0.535454	0.00514905
ZNF483	0.939969	0.976257	1.08377	1.38652	1.46687	1.51975	1	1.45772	0.543709	0.00146346
IFIT2	0.940704	1.05206	1.00724	1.40985	1.45709	1.52864	1	1.46519	0.55109	0.000612943
SPRY2	0.980604	1.02911	0.990284	1.42794	1.45988	1.52431	1	1.47071	0.556511	0.000659107
E2F5	1.00893	1.09348	0.89759	1.29315	1.63624	1.49383	1	1.47441	0.560134	0.0228738
DNAJC5	0.947105	1.10048	0.952419	1.56903	1.54631	1.31511	1	1.47682	0.562491	0.0118945
IFIT1	0.965246	1.0099	1.02485	1.50632	1.4419	1.48756	1	1.47859	0.564224	5.45557e-05
WEE1	0.844754	1.06832	1.08692	1.67668	1.32432	1.4542	1	1.48507	0.570527	0.0224809
SPRY1	0.848568	1.06733	1.0841	1.56796	1.47133	1.41815	1	1.48581	0.571252	0.00971639
CCDC126	1.05083	1.001	0.948167	1.35943	1.64806	1.48327	1	1.49692	0.581998	0.0180595
BRWD1	0.98069	0.896389	1.12292	1.74247	1.32774	1.42306	1	1.49776	0.582805	0.0385225
KDM6B	0.881461	1.1918	0.926736	1.60346	1.34827	1.56288	1	1.50487	0.589639	0.0168816
TBKBP1	0.931428	1.04911	1.01946	1.32353	1.62254	1.57733	1	1.5078	0.592444	0.021103
MSI1	0.972334	0.915168	1.1125	1.2852	1.67225	1.57263	1	1.51003	0.594576	0.0302163
PCNXL4	1.11096	1.13884	0.750198	1.65246	1.25231	1.63044	1	1.51174	0.596208	0.0470713
FAM133B	0.95877	1.05331	0.987921	1.35859	1.71039	1.46701	1	1.512	0.596455	0.0317404
C2orf15	0.827234	1.10955	1.06322	1.71832	1.4362	1.40508	1	1.51987	0.603943	0.0177772
GAD2	1.08064	1.09197	0.827398	1.57916	1.6544	1.32801	1	1.52052	0.604568	0.0171163
FAM117B	1.02518	0.98882	0.985999	1.34901	1.60999	1.60919	1	1.52273	0.60666	0.0245266
EFNA1	1.15602	0.988898	0.855084	1.26349	1.55587	1.76385	1	1.52774	0.611396	0.0466926
CAMK2B	0.84479	1.27984	0.875374	1.72006	1.29717	1.56874	1	1.52866	0.612265	0.0483205
NDN	0.897418	1.02472	1.07787	1.71044	1.40209	1.49764	1	1.53672	0.619857	0.0122698
BTRC	0.963491	1.04107	0.99544	1.68596	1.33511	1.60329	1	1.54145	0.62429	0.0315444
ROR1	0.757584	1.17567	1.06674	1.56503	1.60998	1.46701	1	1.54734	0.629789	0.0374776
ZNF449	0.896155	0.997797	1.10605	1.4978	1.51953	1.65231	1	1.55655	0.638348	0.00239142
SLC2A3	0.953698	1.10745	0.938854	1.59117	1.62326	1.61012	1	1.60818	0.685432	0.00648402
ETNPPL	1.19312	0.952589	0.854289	1.53921	1.72299	1.67309	1	1.6451	0.718174	0.010224
CCNF	0.998803	1.03392	0.967279	1.78781	1.62989	1.52344	1	1.64705	0.719882	0.0102273
ENC1	0.952922	1.01268	1.0344	1.75538	1.61769	1.6321	1	1.66839	0.738458	0.000723302
DNAH7	1.05597	1.25599	0.688032	1.69011	1.57628	1.74153	1	1.66931	0.739251	0.0471227
PSD4	1.09797	0.882829	1.0192	1.85121	1.48772	1.71135	1	1.68343	0.751402	0.00926058
CECR2	0.870113	1.08633	1.04356	1.54761	1.72199	1.8201	1	1.69656	0.762616	0.0028645
VGF	0.936804	1.05928	1.00391	1.47718	1.95807	1.65834	1	1.69786	0.76372	0.0316938
MNS1	0.809839	0.994277	1.19588	1.87902	1.6255	1.69869	1	1.7344	0.79444	0.00791587
CTDSP2	0.932276	0.981869	1.08586	1.55409	1.95974	1.73897	1	1.75093	0.808124	0.0141618
CASP10	0.768688	1.24107	0.99024	1.66549	2.08561	1.72195	1	1.82435	0.867383	0.0122128
FBXO33	1.1228	0.563914	1.31329	2.00968	1.88906	1.65555	1	1.85143	0.888642	0.0454908
PEG10	0.973986	1.136	0.890016	1.85607	1.81137	2.023	1	1.89681	0.923577	0.000800101
SULT1C4	1.37549	0.742498	0.882014	2.18556	1.78857	1.82395	1	1.93269	0.950612	0.0204994
PRTG	1.12293	1.29422	0.58285	1.88903	2.20031	1.74292	1	1.94409	0.959092	0.0275305
ANKRD33B	1.19672	0.916512	0.886771	1.97139	2.24015	1.62454	1	1.94536	0.960036	0.0172594
LMX1A	1.25619	0.669896	1.07391	1.95795	1.93118	1.97613	1	1.95509	0.967233	0.030753
MROH9	1.19527	0.786869	1.01786	1.78936	1.64338	2.5005	1	1.97775	0.983859	0.0488764
TNNT3	0.916609	1.23923	0.844164	2.19136	1.86914	1.89999	1	1.98683	0.990469	0.00375187
IRF7	1.12165	0.985104	0.893242	2.0552	2.00136	2.99094	1	2.34917	1.23215	0.0472039
MAPK13	1.26248	1.0828	0.654723	2.3964	2.94828	1.84116	1	2.39528	1.26019	0.029233
PCDH18	0.630263	1.37634	0.993399	2.74547	3.47735	2.71837	1	2.9804	1.57551	0.00408815
MUT	1.03311	1.01626	0.950632	0.816777	0.867148	0.938692	1	0.874206	-0.193955	0.0500104
NR2C1	0.905407	1.04895	1.04564	0.784038	0.829551	0.884401	1	0.832663	-0.264195	0.0500533
DLC1	1.04589	1.01012	0.943982	1.08716	1.18058	1.08936	1	1.11903	0.162249	0.0500744
DNAJB5	0.99183	0.990435	1.01773	0.972103	0.974395	0.944605	1	0.963701	-0.0533425	0.0500936
RNF128	0.916155	0.993727	1.09012	0.772621	0.815461	0.87852	1	0.822201	-0.282437	0.0501998
EPYC	1.07892	0.946775	0.974302	1.09907	1.17227	1.15761	1	1.14299	0.192807	0.0502161
NDUFB6	0.996496	1.02119	0.982312	1.09181	1.03007	1.08365	1	1.06851	0.0955978	0.0502454
FAM175A	1.02819	1.04169	0.930117	1.09688	1.15376	1.13123	1	1.12729	0.17286	0.0502721
SH2B3	1.12585	0.784595	1.08955	0.60152	0.514731	0.604719	1	0.573657	-0.80174	0.0503275
SF3A2	1.02111	1.0089	0.96999	1.05476	1.10618	1.04523	1	1.06872	0.0958873	0.0503298
ASAP1	1.03765	1.01408	0.948262	0.880443	0.915102	0.905114	1	0.90022	-0.151651	0.0504862
UBE2E3	1.0672	1.00168	0.931125	1.30139	1.7331	1.4404	1	1.49163	0.576891	0.0504893
MAP2K7	0.910265	0.992589	1.09715	1.26239	1.11657	1.20391	1	1.19429	0.256155	0.0505873
EP300	1.02198	1.01737	0.960649	1.03862	1.08632	1.09594	1	1.07362	0.102488	0.0506171
IRF2	1.18664	0.992969	0.820394	0.582576	0.61142	0.530381	1	0.574792	-0.798887	0.0506535
TEX2	1.04772	0.964432	0.987845	0.951878	0.863904	0.874166	1	0.896649	-0.157385	0.0507518
U2SURP	0.984662	0.97995	1.03539	1.16211	1.10707	1.05574	1	1.1083	0.148354	0.0507757
SHROOM1	1.0732	1.02196	0.904841	0.754168	0.864621	0.853606	1	0.824132	-0.279053	0.0509241
IMP4	1.0082	0.994962	0.996839	1.11479	1.08002	1.04593	1	1.08025	0.11136	0.0509567
EAPP	0.963377	1.06546	0.971161	1.15707	1.39287	1.21635	1	1.25543	0.328182	0.0509912
ERCC6	0.830353	1.10679	1.06286	1.50419	1.25504	1.2416	1	1.33361	0.415336	0.051023
CRAT	0.953009	0.997548	1.04944	0.893061	0.774954	0.901312	1	0.856442	-0.223572	0.05106
UNKL	1.03469	1.05437	0.910936	0.809797	0.825071	0.805489	1	0.813453	-0.29787	0.0510814
ZC3H8	0.978689	0.988685	1.03263	1.09646	1.10764	1.0352	1	1.07977	0.110721	0.051089
GTF2B	1.04327	1.0003	0.956435	1.05106	1.15008	1.1216	1	1.10758	0.147412	0.0510978
PCTP	0.97956	1.06526	0.955177	1.09805	1.13934	1.13374	1	1.12371	0.168272	0.0511101
KCTD6	1.00763	0.949767	1.0426	1.07818	1.203	1.24187	1	1.17435	0.231863	0.0511105
ARHGDIB	1.00279	1.03611	0.961102	0.946876	0.929168	0.881118	1	0.919054	-0.121778	0.0511173
EHD2	0.961435	0.975822	1.06274	1.1119	1.10331	1.14077	1	1.11866	0.161771	0.0512361
RELB	1.05831	1.04754	0.894153	0.767038	0.7941	0.783236	1	0.781458	-0.35576	0.0513186
MAPRE3	0.992322	0.992723	1.01495	0.943052	0.847515	0.871249	1	0.887272	-0.172552	0.0513232
SLC7A2	0.856932	1.01997	1.1231	1.2057	1.26355	1.35007	1	1.27311	0.348352	0.0514772
EFR3B	0.869278	1.11573	1.01499	1.46922	1.23096	1.21047	1	1.30355	0.382447	0.051596
C5orf45	0.924754	1.01717	1.05808	0.823737	0.870745	0.871645	1	0.855376	-0.22537	0.0516497
ATG4B	0.924111	1.01285	1.06304	1.14862	1.12213	1.17747	1	1.14941	0.20089	0.0516789
RNH1	1.04524	0.99538	0.959382	0.893169	0.919993	0.902443	1	0.905202	-0.143688	0.0516844
EIF1AX	1.02134	1.02592	0.952742	1.09998	1.14363	1.05137	1	1.09833	0.135307	0.0516899
ABHD14B	1.04796	0.982508	0.969535	0.72286	0.763338	0.907013	1	0.797737	-0.326015	0.0517077
NDUFS3	1.02078	0.980279	0.998941	0.86205	0.894014	0.953476	1	0.90318	-0.146915	0.0517855
DNAJC27	1.06752	1.02261	0.90987	0.877602	0.791355	0.835475	1	0.834811	-0.260479	0.0517928
PLXND1	1.00471	0.994433	1.00086	0.941262	0.864866	0.855279	1	0.887136	-0.172774	0.0519023
FRA10AC1	0.981254	1.0032	1.01555	1.11706	1.1301	1.0452	1	1.09745	0.13416	0.0519035
STX3	1.04664	1.00767	0.945689	1.05966	1.17828	1.14395	1	1.1273	0.172867	0.051935
RASSF2	1.02672	0.95212	1.02116	0.858773	0.924443	0.780504	1	0.854573	-0.226724	0.0519377
YEATS4	0.973419	1.06356	0.963026	1.13501	1.13021	1.1363	1	1.13384	0.181217	0.0519968
AKTIP	1.04179	0.952095	1.00611	0.897174	0.705953	0.806675	1	0.803267	-0.316048	0.0521702
CCDC106	0.992861	1.00276	1.00438	1.15288	1.37726	1.29038	1	1.2735	0.348804	0.052175
CYTH1	1.03837	1.0048	0.956825	0.950112	0.878636	0.911807	1	0.913518	-0.130494	0.0522206
TESK2	0.904482	1.02355	1.07197	0.864761	0.765608	0.851054	1	0.827141	-0.273795	0.0524231
LAMB2	0.992865	0.997166	1.00997	1.07128	1.1808	1.13379	1	1.12862	0.174562	0.0524541
RNF168	0.93467	1.15912	0.90621	1.28254	1.35257	1.28049	1	1.3052	0.384271	0.052499
PPIP5K1	0.94172	1.12036	0.937919	0.803988	0.738372	0.775781	1	0.772714	-0.371994	0.0526315
JAM3	1.00205	1.01387	0.984074	1.10119	1.12065	1.04159	1	1.08781	0.121425	0.0526835
SH3RF2	0.998665	1.00287	0.998464	0.832621	0.657364	0.583456	1	0.691147	-0.532935	0.0526906
DPF1	0.934162	1.15629	0.909547	1.27319	1.3835	1.17363	1	1.27677	0.352503	0.0528173
KRT16	1.04104	1.04542	0.913537	1.35561	1.19484	1.13467	1	1.22838	0.296752	0.0529316
POMK	0.970772	1.02638	1.00285	1.23403	1.20969	1.4463	1	1.29667	0.374817	0.0529456
TDG	1.00454	0.994097	1.00136	1.18581	1.30823	1.13771	1	1.21058	0.275703	0.0529941
ALKBH2	0.975035	1.08813	0.936836	1.18308	1.18608	1.13896	1	1.16937	0.225736	0.0530247
C11orf30	1.06154	0.955446	0.983014	0.795906	0.897621	0.91056	1	0.868029	-0.204185	0.0530297
JADE1	1.04211	1.00516	0.952734	1.11161	1.10362	1.09403	1	1.10309	0.141545	0.0530575
CRTC2	1.04506	1.0662	0.888746	0.733922	0.816296	0.86711	1	0.805776	-0.311549	0.0530661
GATB	1.00003	1.01873	0.981233	0.922922	0.966454	0.963036	1	0.950804	-0.0727797	0.053188
NAPEPLD	0.953248	0.942328	1.10442	0.766505	0.813592	0.87821	1	0.819436	-0.287297	0.0532826
CPEB2	0.873496	1.01243	1.11407	1.26892	1.29955	1.28294	1	1.28381	0.360427	0.0532976
MLX	0.989983	1.04441	0.965604	1.12929	1.17059	1.31736	1	1.20574	0.269925	0.0533402
CAMSAP3	1.10653	0.960084	0.933384	1.2213	1.22519	1.22369	1	1.22339	0.290887	0.053376
ZNF638	0.98514	1.02222	0.992637	1.10468	1.10908	1.03602	1	1.08326	0.115381	0.0534428
GRAMD1B	0.988623	0.982362	1.02902	0.935203	0.812205	0.869059	1	0.872156	-0.197342	0.0534708
GOSR1	1.01837	1.00825	0.973377	0.943613	0.971974	0.942711	1	0.952766	-0.0698063	0.0534748
ELAVL1	0.996801	1.0047	0.998501	0.978709	0.993303	0.983007	1	0.985006	-0.0217956	0.0535227
ZDHHC5	0.929768	1.01495	1.05528	1.1779	1.17109	1.068	1	1.139	0.187763	0.0536895
CCNB1	0.965996	0.965795	1.06821	1.47636	1.17243	1.30674	1	1.31851	0.39891	0.0537434
TAX1BP3	0.99323	0.991429	1.01534	0.973719	0.971018	0.966816	1	0.970518	-0.0431737	0.0537639
ATF4	1.08042	0.926861	0.992716	1.2723	1.6803	1.76302	1	1.57188	0.652487	0.0539748
BRIP1	0.974697	1.01352	1.01179	1.244	1.10176	1.13701	1	1.16092	0.21527	0.0540507
AARS2	1.03491	0.993496	0.971593	0.822155	0.892742	0.937544	1	0.884147	-0.177642	0.0540647
OGDH	0.962098	0.991978	1.04592	0.862429	0.812093	0.940539	1	0.871687	-0.198118	0.0541192
DGCR2	1.007	1.11144	0.881562	1.27819	1.12995	1.28815	1	1.2321	0.301115	0.0541531
CPS1	0.977209	0.996601	1.02619	0.884046	0.868353	0.958417	1	0.903605	-0.146235	0.0541919
ALDH1A3	1.03389	1.06435	0.901768	0.780334	0.893479	0.81199	1	0.828601	-0.271251	0.0542648
PTAR1	1.00298	0.977815	1.0192	0.958118	0.938719	0.888082	1	0.928306	-0.107327	0.0542995
NVL	0.997351	1.01752	0.985132	1.04086	1.10861	1.12113	1	1.0902	0.124591	0.0543342
LMAN2	1.00095	1.00261	0.996441	0.89711	0.96	0.91778	1	0.924963	-0.112532	0.0544743
DENND5B	0.937463	1.02491	1.03763	0.936568	0.823584	0.872872	1	0.877675	-0.188242	0.0544789
NDRG1	1.01444	1.05676	0.928794	0.821081	0.920871	0.864808	1	0.86892	-0.202705	0.054502
SLC29A2	1.05842	1.01508	0.926503	0.851478	0.833145	0.858552	1	0.847725	-0.238332	0.0545089
CENPB	1.01358	0.977606	1.00881	1.02988	1.0586	1.0902	1	1.05956	0.0834681	0.0546687
PPFIA3	0.984542	1.0231	0.992355	1.10924	1.17043	1.06166	1	1.11378	0.155462	0.0546922
MELK	0.929972	0.978907	1.09112	1.1956	1.10292	1.19031	1	1.16295	0.217786	0.0547291
CCRN4L	0.968419	0.993104	1.03848	1.08935	1.03818	1.09214	1	1.07322	0.10195	0.054778
SLC25A35	0.962631	1.05048	0.986889	0.884667	0.746007	0.888061	1	0.839578	-0.252264	0.0547785
TAPBPL	0.89063	0.985657	1.12371	0.75288	0.710057	0.74299	1	0.735309	-0.443577	0.0549668
ABCB10	0.957432	0.999055	1.04351	0.91753	0.889579	0.93819	1	0.9151	-0.127999	0.0551554
EHD1	1.02335	0.979545	0.997106	0.932249	0.974057	0.952504	1	0.952937	-0.0695474	0.0552198
MCCC2	0.982107	1.02419	0.993703	0.87425	0.82497	0.940424	1	0.879881	-0.184619	0.0553878
LPIN2	1.00259	1.07086	0.92655	1.1189	1.14271	1.28673	1	1.18278	0.24218	0.0554093
EIF2S2	0.980399	0.996033	1.02357	1.09115	1.07037	1.02811	1	1.06321	0.0884241	0.0554717
ZNF593	0.949897	0.983222	1.06688	1.1207	1.18755	1.07514	1	1.12779	0.173503	0.0555531
CSTF1	0.990323	0.997581	1.0121	1.11623	1.04133	1.10554	1	1.0877	0.121283	0.0556133
RDX	1	0.974372	1.02563	0.973464	0.933004	0.929371	1	0.94528	-0.0811869	0.0556698
KPNA2	1.07929	1.00374	0.916972	0.79038	0.875142	0.854827	1	0.840116	-0.251339	0.0557896
STRN3	0.991768	1.00827	0.999967	0.969471	0.986468	0.957072	1	0.971004	-0.0424511	0.0557904
DBR1	0.987669	1.05547	0.956858	1.19412	1.07159	1.11182	1	1.12584	0.171008	0.0558213
ANKMY2	1.0015	1.00939	0.989115	1.04074	1.02467	1.01428	1	1.02656	0.0378219	0.0558352
DGCR6L	1.37283	0.996806	0.630362	1.46449	1.99332	1.73542	1	1.73108	0.79167	0.0559558
PDCD2L	1.04869	1.02367	0.927641	1.13505	1.19138	1.07462	1	1.13368	0.181018	0.055997
CDK4	1.01076	0.99403	0.995211	0.950243	0.87418	0.922789	1	0.915737	-0.126994	0.0560355
SLC19A1	0.949731	0.967771	1.0825	1.32087	1.12871	1.15891	1	1.20283	0.266434	0.0561052
TWF1	0.96868	0.956126	1.07519	0.933309	0.812448	0.812149	1	0.852635	-0.229999	0.0562483
SCAF8	1.00157	1.02396	0.97447	1.03376	1.11185	1.09065	1	1.07876	0.109369	0.056321
RBMXL3	1.02698	0.981669	0.99135	0.786853	0.891147	0.91011	1	0.862703	-0.213064	0.0564516
ETS1	1.08269	1.00796	0.909354	1.10753	1.23566	1.17096	1	1.17139	0.228218	0.0564517
ELMO2	0.956021	0.993703	1.05028	0.943058	0.835136	0.888997	1	0.889064	-0.169641	0.0565171
CPOX	1.04991	1.02656	0.923524	0.820487	0.850055	0.925328	1	0.86529	-0.208744	0.0565371
YPEL5	0.915408	1.05455	1.03005	0.822184	0.839713	0.829753	1	0.83055	-0.267861	0.0566256
AAR2	0.980282	0.981872	1.03785	1.15347	1.04809	1.15059	1	1.11738	0.160122	0.0566753
IFRD2	1.01757	0.928662	1.05377	1.29859	1.10617	1.16838	1	1.19105	0.252229	0.0568103
DCAF10	0.958181	1.03396	1.00786	1.07731	1.05052	1.09668	1	1.07484	0.10412	0.0568129
RAD18	1.01073	1.00241	0.986864	0.855474	0.944982	0.909337	1	0.903264	-0.14678	0.0568215
GCH1	1.1643	0.656181	1.17952	1.60339	1.73062	1.57243	1	1.63548	0.709712	0.0568725
GAS2L1	0.971573	0.988015	1.04041	0.957112	0.878863	0.857567	1	0.897847	-0.155458	0.05697
WDR89	0.994228	1.01961	0.98616	1.04067	1.08809	1.1241	1	1.08429	0.116747	0.057005
KCTD15	1.03993	1.02361	0.936468	1.09106	1.14279	1.09235	1	1.10873	0.148913	0.0570438
ADCY7	0.795824	1.01877	1.1854	0.694941	0.59727	0.530014	1	0.607408	-0.719262	0.0570542
ISG15	0.968422	1.02548	1.0061	1.04397	1.1437	1.13241	1	1.10669	0.146254	0.0571099
MRTO4	0.988443	0.972019	1.03954	1.19262	1.07451	1.09783	1	1.12165	0.165628	0.0571508
PET100	1.00275	0.92057	1.07668	0.82632	0.808818	0.909204	1	0.848114	-0.23767	0.0572806
SMAD4	1.02757	1.00992	0.96251	1.0841	1.07358	1.03899	1	1.06556	0.0916082	0.0572927
PDE12	0.989667	0.986567	1.02377	1.03347	1.03417	1.07296	1	1.04687	0.0660756	0.05736
SKI	1.00411	1.02095	0.974942	1.21129	1.1294	1.07738	1	1.13935	0.188216	0.0574649
PLCB2	0.964169	1.11746	0.918369	1.31902	1.1068	1.32583	1	1.25055	0.322564	0.0575099
FAM73B	1.06836	0.867156	1.06449	0.713936	0.878566	0.717706	1	0.770069	-0.37694	0.0575183
PSRC1	0.995361	1.00858	0.996057	1.23483	1.33096	1.12847	1	1.23142	0.300322	0.0575943
GGA2	1.01154	1.0043	0.984167	1.0866	1.17624	1.08055	1	1.11446	0.15635	0.0576095
DCP2	1.02196	0.980906	0.997129	1.13052	1.09026	1.22816	1	1.14965	0.201192	0.0576132
SPOP	0.969169	1.01811	1.01272	0.93421	0.796071	0.834327	1	0.854869	-0.226224	0.0576469
RIOK2	0.961557	1.00301	1.03544	1.42085	1.1762	1.22465	1	1.2739	0.349252	0.057698
PDDC1	1.03101	1.03596	0.933021	0.837007	0.913026	0.909364	1	0.886466	-0.173863	0.0577196
SETD8	0.961078	1.0481	0.99082	1.35284	1.14174	1.183	1	1.22586	0.293791	0.0577307
PSME1	1.05852	0.988534	0.952941	0.832802	0.939083	0.883151	1	0.885012	-0.176232	0.057875
FOSL1	1.05333	1.03001	0.916664	0.843012	0.870836	0.826951	1	0.846933	-0.23968	0.0579139
PTPRC	1.06422	0.97158	0.9642	0.709513	0.688472	0.903271	1	0.767085	-0.382541	0.0579443
DCLRE1B	0.900741	0.969474	1.12978	0.877797	0.714582	0.650758	1	0.747712	-0.419445	0.057949
IDH2	1.02721	1.02003	0.952763	0.872027	0.938991	0.934699	1	0.915239	-0.12778	0.058045
FAM177A1	1.06971	1.01936	0.910931	0.749804	0.91709	0.786469	1	0.817788	-0.290202	0.0580968
FN3K	0.950796	1.04048	1.00872	1.08902	1.11818	1.05646	1	1.08789	0.121531	0.0581032
SPTLC2	0.949823	1.00974	1.04044	0.93784	0.791074	0.837718	1	0.855544	-0.225086	0.0581073
SPP1	0.935087	0.95444	1.11047	1.10379	1.21321	1.27188	1	1.19629	0.258569	0.0581314
PDE4DIP	0.991588	1.0303	0.978114	0.881389	0.953883	0.94051	1	0.925261	-0.112068	0.0581811
SLC52A2	0.9479	0.9943	1.0578	0.9047	0.8729	0.8777	1	0.8851	-0.176088	0.0581821
HABP4	1.03752	1.04068	0.9218	0.745899	0.923085	0.797385	1	0.822123	-0.282574	0.0581847
SIK3	1.00608	1.01087	0.983049	0.941569	0.903879	0.967095	1	0.937515	-0.093087	0.0582082
SRXN1	0.959333	1.08133	0.959333	1.12581	1.20576	1.09084	1	1.1408	0.190048	0.0584755
ITFG1	0.977357	1.03583	0.986817	0.77297	0.884875	0.90953	1	0.855791	-0.224669	0.0585124
APOA1	1.04628	1.08547	0.86824	0.880773	0.724114	0.692285	1	0.765724	-0.385104	0.0585505
LIMK1	1.0161	0.934907	1.049	0.916408	0.892411	0.851715	1	0.886845	-0.173247	0.0585511
PCNA	0.999565	1.00478	0.995651	1.03921	1.10535	1.09712	1	1.08056	0.111782	0.0585679
GPR176	0.975088	1.06901	0.955902	0.906278	0.686188	0.726268	1	0.772911	-0.371625	0.0586393
PRICKLE2	0.998788	1.09993	0.901278	0.757569	0.814187	0.817824	1	0.796527	-0.328205	0.0586585
PRR3	1.06097	1.00469	0.934343	1.19356	1.48284	1.24549	1	1.3073	0.386588	0.0586612
MMP2	0.961052	1.09294	0.946011	1.08178	1.2574	1.2319	1	1.19036	0.251395	0.058774
PDLIM7	0.991571	1.01325	0.995184	1.05609	1.03602	1.01786	1	1.03666	0.05194	0.0588381
NDNL2	1.04053	0.977867	0.981605	1.0482	1.06591	1.08833	1	1.06748	0.0942088	0.058865
KIF14	0.981673	0.971557	1.04677	0.938908	0.864096	0.932899	1	0.911968	-0.132945	0.0589882
PIAS4	1.07519	1.02536	0.899451	1.29196	1.09456	1.23155	1	1.20602	0.270259	0.059011
MICALL1	1.03906	1.00924	0.951704	0.911318	0.944424	0.88928	1	0.915007	-0.128145	0.0590572
SUV420H1	0.881143	1.06452	1.05433	0.877971	0.765041	0.765234	1	0.802749	-0.31698	0.0590909
TJP2	1.05515	1.00143	0.94342	0.865913	0.899045	0.887105	1	0.884021	-0.177848	0.0591499
VTA1	0.968763	1.02523	1.00601	1.0553	1.0569	1.06924	1	1.06048	0.0847192	0.0591688
DDX39B	0.975254	1.01046	1.01428	1.14928	1.05784	1.07685	1	1.09466	0.130481	0.0592356
SLC16A5	1.0682	0.994353	0.93745	1.17273	1.1257	1.08006	1	1.12616	0.171415	0.059314
FAM206A	0.905376	1.07934	1.01529	1.1189	1.14878	1.26619	1	1.17796	0.236288	0.0594576
DCLK2	0.945528	1.04482	1.00966	0.894386	0.942432	0.842146	1	0.892988	-0.163287	0.0595345
DLGAP5	1.01423	0.967149	1.01862	1.14876	1.15596	1.04781	1	1.11751	0.16029	0.0595526
TMCC1	1.03823	0.967066	0.994702	0.880209	0.944593	0.943175	1	0.922659	-0.116131	0.0596082
KIN	1.04697	1.03017	0.922862	1.08427	1.16278	1.13818	1	1.12841	0.17429	0.0596388
COMMD1	1.02439	0.984347	0.991267	0.816483	0.927602	0.90348	1	0.882522	-0.180297	0.0597097
BCLAF1	1.02127	1.0004	0.97833	1.09976	1.11144	1.03305	1	1.08142	0.112926	0.059739
CAPN15	1.01752	0.916697	1.06578	1.34537	1.13093	1.1739	1	1.21673	0.283014	0.0597442
C4orf46	1.00651	1.05918	0.934302	1.14852	1.42467	1.24681	1	1.27333	0.348608	0.059784
RNF138	1.12475	0.974511	0.900739	1.14072	1.30943	1.2112	1	1.22045	0.287415	0.0598013
ZFP36L1	1.03212	0.989759	0.978123	1.24585	1.57196	1.31138	1	1.37639	0.460894	0.0598718
DEF6	1.04937	1.00781	0.942826	0.88213	0.879938	0.916315	1	0.892794	-0.1636	0.059892
ENG	0.992369	0.958133	1.0495	0.898193	0.951406	0.874297	1	0.907965	-0.139291	0.0599441
HBEGF	1.02751	0.988391	0.984101	1.20343	1.23407	1.0776	1	1.1717	0.228604	0.0600583
TDRD7	0.944107	1.0288	1.02709	0.947225	0.845532	0.890495	1	0.894417	-0.16098	0.0600968
PNN	1.02634	1.0188	0.954856	1.06324	1.15433	1.0738	1	1.09712	0.133727	0.0601112
MSTO1	1.0284	0.987298	0.984305	0.950587	0.928142	0.972035	1	0.950254	-0.0736143	0.0601359
RECQL4	0.971175	1.03074	0.998081	1.06549	1.06619	1.04057	1	1.05742	0.0805458	0.0603125
CHMP4C	0.952661	1.02671	1.02063	1.11132	1.21846	1.08132	1	1.13703	0.185276	0.0603501
SH3GL3	0.915439	1.03743	1.04713	1.16122	1.09973	1.16262	1	1.14119	0.19054	0.0603798
CSNK1E	1.04718	0.977955	0.974863	1.11312	1.041	1.09636	1	1.08349	0.115688	0.0605099
KATNA1	0.970217	1.02516	1.00463	1.16006	1.09837	1.05214	1	1.10352	0.142116	0.0605883
MAP3K2	1.09218	1.01783	0.889982	0.792536	0.845157	0.760865	1	0.799519	-0.322795	0.060597
KLHL15	0.973653	1.02752	0.99883	1.34137	1.19182	1.13524	1	1.22281	0.290199	0.060667
NOL7	1.03383	0.995909	0.97026	1.09871	1.12919	1.03775	1	1.08855	0.122408	0.0607067
OBSCN	1.06514	1.07788	0.856984	1.32841	1.23081	1.1506	1	1.23661	0.306387	0.0609724
RBFOX2	0.971181	1.02333	1.00548	1.09822	1.05684	1.0346	1	1.06322	0.0884442	0.0609772
RGL1	1.02035	0.92761	1.05204	0.847888	0.863731	0.922161	1	0.877927	-0.187828	0.0611345
FSIP2	0.977633	0.956832	1.06554	1.11874	1.39055	1.33164	1	1.28031	0.356492	0.0611716
SPTB	1.10211	0.984551	0.913334	0.857899	0.773797	0.81445	1	0.815382	-0.294452	0.0611919
GOLGA1	1.06083	1.02603	0.913143	0.820602	0.837156	0.835461	1	0.831073	-0.266953	0.0612267
TNRC6B	0.998617	1.00327	0.998111	1.09466	1.25913	1.23089	1	1.19489	0.256881	0.0615142
SS18L1	0.959434	1.1199	0.920662	1.24898	1.21051	1.19187	1	1.21712	0.283468	0.0616473
NLRP1	1.04687	0.96929	0.983837	0.914234	0.815335	0.726538	1	0.818702	-0.288589	0.0616754
SLC17A5	1.00405	1.07495	0.921007	1.07434	1.19379	1.19875	1	1.15563	0.208674	0.0616789
IDH3G	1.02076	0.974322	1.00492	0.917783	0.869958	0.959073	1	0.915605	-0.127203	0.0616865
TRIM24	1.02401	1.00697	0.969015	0.959948	0.953871	0.927369	1	0.947063	-0.0784684	0.061743
FRS2	1.06924	0.984605	0.946153	1.10179	1.09193	1.1613	1	1.11834	0.16136	0.0618569
BICD1	1.07555	1.02595	0.898503	0.769261	0.888423	0.826846	1	0.828177	-0.271989	0.0618856
FBXO44	0.995553	0.998462	1.00599	1.04521	1.12326	1.12095	1	1.09647	0.132869	0.0619456
NXN	1.00959	0.980422	1.00999	1.04725	1.03167	1.01978	1	1.0329	0.0466966	0.0620555
TRIM8	1.04844	0.99202	0.959539	0.907092	0.904708	0.780346	1	0.864049	-0.210815	0.0621707
TOP3B	1.00401	1.00551	0.990487	1.12387	1.05167	1.14931	1	1.10828	0.148329	0.0622857
ACAA1	1.07116	0.997924	0.930915	0.779205	0.86529	0.916782	1	0.853759	-0.228099	0.0623137
PDLIM4	1.0302	1.02588	0.943927	0.845206	0.941517	0.907271	1	0.897998	-0.155216	0.0623443
SLC2A1	0.965392	0.982166	1.05244	0.950304	0.867225	0.905439	1	0.907656	-0.139782	0.0624013
PALB2	0.942648	1.03935	1.018	1.05859	1.18325	1.12042	1	1.12075	0.164464	0.062432
ASB9	1.06268	0.969959	0.967362	0.891527	0.840771	0.940185	1	0.890828	-0.166781	0.0625396
FBXO45	1.00242	0.960486	1.0371	1.09931	1.05845	1.05738	1	1.07171	0.0999188	0.0626689
WDR76	0.953825	0.954921	1.09125	1.41654	1.15304	1.20945	1	1.25968	0.333052	0.0626777
RMDN2	0.99808	0.938264	1.06366	0.861776	0.863696	0.895423	1	0.873632	-0.194903	0.0627915
SUOX	1.0225	1.01069	0.966813	0.869834	0.934553	0.952123	1	0.918837	-0.12212	0.0629712
USP46	0.940083	1.03546	1.02445	0.928374	0.90055	0.87633	1	0.901751	-0.149198	0.0631822
TOB2	1.00123	0.996838	1.00193	1.10677	1.22678	1.29727	1	1.21027	0.27533	0.0632508
RCHY1	1.04875	1.03845	0.912804	1.1565	1.41059	1.19718	1	1.25476	0.327407	0.0632764
PRPF3	1.0017	0.980944	1.01736	1.07752	1.02155	1.06475	1	1.05461	0.0767065	0.0633093
SESN1	1.06638	0.95708	0.97654	1.08907	1.12083	1.13101	1	1.11364	0.155277	0.0633102
CDCA5	0.977902	0.894177	1.12792	1.12026	1.26172	1.29829	1	1.22676	0.294853	0.0633115
RSU1	1.03013	1.00902	0.960849	0.899306	0.945363	0.951296	1	0.931988	-0.101617	0.0636436
TMEM194B	0.944509	1.03432	1.02117	0.952284	0.836352	0.842632	1	0.877089	-0.189204	0.0637561
MAPKBP1	1.01173	0.961071	1.0272	0.878387	0.959088	0.925777	1	0.921084	-0.118595	0.0638618
XRCC1	1.057	0.995225	0.947777	0.838655	0.940814	0.890282	1	0.889917	-0.168258	0.0638723
ADD1	0.974706	0.992056	1.03324	1.10902	1.04032	1.05807	1	1.06914	0.0964442	0.0639037
AFAP1	0.978782	0.99758	1.02364	0.974605	0.936512	0.957697	1	0.956271	-0.0645087	0.0639244
JUP	0.956376	0.988199	1.05542	1.1864	1.06219	1.11102	1	1.11987	0.163326	0.0639602
GLTP	0.935766	0.987511	1.07672	0.913893	0.865287	0.824276	1	0.867819	-0.204534	0.0640192
PER1	1.0285	0.996625	0.974872	0.962342	0.864905	0.89177	1	0.906339	-0.141878	0.0640413
IRF2BPL	1.03712	1.02461	0.938275	1.09007	1.30953	1.22239	1	1.20733	0.271819	0.0640612
ATXN1	0.995537	1.08158	0.922888	0.817457	0.907432	0.833897	1	0.852929	-0.229503	0.0641591
ETFA	1.02391	1.00481	0.971282	0.898856	0.925817	0.970784	1	0.931819	-0.101878	0.0641592
ARL6	0.993046	0.939587	1.06737	0.880813	0.850022	0.888636	1	0.873157	-0.195687	0.0643891
AVL9	0.930779	1.04491	1.02431	1.1062	1.09363	1.14534	1	1.11506	0.157121	0.064411
DNMT3A	0.980193	1.04299	0.97682	1.1896	1.06302	1.10509	1	1.11924	0.162517	0.0644214
SLC6A15	1.0215	0.9041	1.0744	0.8911	0.6071	0.6968	1	0.731667	-0.450742	0.0644244
C1orf43	0.971751	1.0003	1.02795	0.941082	0.803975	0.819512	1	0.854856	-0.226247	0.0644648
TRANK1	0.972423	0.914826	1.11275	0.861911	0.750483	0.822428	1	0.811607	-0.301146	0.064598
FAM49B	0.982764	0.98337	1.03387	1.04831	1.05932	1.06639	1	1.058	0.0813447	0.0647239
THRAP3	1.02973	1.01005	0.96022	1.07317	1.14897	1.05559	1	1.09258	0.127734	0.064737
POLE	0.954111	1.01212	1.03377	1.17809	1.06207	1.09349	1	1.11122	0.152139	0.0648609
ASXL1	0.940423	1.05006	1.00952	1.05086	1.15979	1.14249	1	1.11771	0.160549	0.0649191
FAM178A	0.935194	0.965274	1.09953	1.08539	1.201	1.21314	1	1.16651	0.2222	0.0649604
SBNO2	0.923547	1.01754	1.05892	0.925813	0.732709	0.749163	1	0.802562	-0.317316	0.0650165
FAM102A	0.992283	1.0298	0.977914	0.886509	0.807078	0.681446	1	0.791678	-0.337015	0.0650349
PNISR	0.984877	1.03353	0.981594	1.16128	1.10606	1.04796	1	1.1051	0.144173	0.0650654
CASP7	1.1005	1.01224	0.887262	0.751454	0.798897	0.817553	1	0.789301	-0.341352	0.0650734
NIPA2	0.997336	0.974858	1.02781	1.05548	1.05858	1.04239	1	1.05215	0.0733398	0.0650751
NBEAL1	0.975995	0.962599	1.06141	0.951318	0.842639	0.852308	1	0.882088	-0.181005	0.0651356
IFT27	1.02732	0.990604	0.982077	0.821574	0.908346	0.934127	1	0.888016	-0.171343	0.0653661
USP38	0.991592	1.04829	0.960113	1.13224	1.05041	1.17976	1	1.1208	0.164535	0.0654172
PPP2R5B	0.934073	1.06626	0.999665	0.922806	0.823815	0.882465	1	0.876362	-0.190401	0.0654197
BAZ2B	1.06636	0.981353	0.952288	1.08925	1.13006	1.1229	1	1.11407	0.155842	0.0654376
BNIP3	1.00216	1.04121	0.956625	1.1114	1.19892	1.06484	1	1.12505	0.169995	0.0654432
FGFR4	1.11276	0.883046	1.00419	1.31524	1.22104	1.12374	1	1.22	0.286887	0.0654655
MAPK14	0.974815	1.02963	0.995557	1.05318	1.03764	1.10248	1	1.06443	0.0900854	0.0655605
KIF5B	1.03914	1.00395	0.956906	0.873476	0.950925	0.926305	1	0.916902	-0.125161	0.0656292
TUBB6	1.00977	1.01076	0.979476	0.936575	0.953656	0.981562	1	0.957264	-0.0630107	0.0657209
SKA3	1.02191	1.05708	0.921008	1.12094	1.36047	1.19395	1	1.22512	0.292923	0.0658157
RAE1	1.01786	0.983613	0.998532	1.02987	1.10426	1.07613	1	1.07009	0.0977273	0.0658892
LARP1	1.02869	0.986353	0.984952	1.0304	1.05672	1.04961	1	1.04558	0.0642999	0.0661582
LIN54	0.993657	1.03729	0.96905	0.887457	0.967755	0.902501	1	0.919238	-0.12149	0.0661623
WNK2	0.900261	0.951183	1.14856	1.65758	1.18113	1.60054	1	1.47975	0.565355	0.0661807
PPRC1	1.005	1.00073	0.994269	1.07854	1.15685	1.0688	1	1.1014	0.139336	0.0662021
GBP2	1.02019	0.981137	0.998672	0.836876	0.942481	0.909803	1	0.896387	-0.157807	0.0663059
KIAA0100	0.995873	0.976802	1.02732	0.966518	0.95873	0.920089	1	0.948446	-0.0763629	0.0663444
RAB29	0.91767	1.01441	1.06792	0.905501	0.671583	0.780597	1	0.785894	-0.347594	0.0663987
SDE2	1.06795	0.990067	0.941983	1.06199	1.15614	1.14028	1	1.11947	0.162815	0.066444
DALRD3	1.13483	1.02958	0.835591	1.27863	1.28052	1.3479	1	1.30235	0.381116	0.066481
SSX2IP	1.0703	1.07377	0.855927	0.704299	0.856521	0.755963	1	0.772261	-0.37284	0.0664946
GTPBP10	1.00139	0.954166	1.04444	0.926526	0.835057	0.930205	1	0.897263	-0.156398	0.0665126
LOXL2	0.960506	1.01193	1.02756	1.10282	1.03874	1.13991	1	1.09382	0.129378	0.0666873
REXO1	1.02693	0.984514	0.988558	1.4202	1.16492	1.23022	1	1.27178	0.346852	0.0668801
PMAIP1	1.0783	0.980932	0.94077	1.12374	1.42242	1.2813	1	1.27582	0.351424	0.066925
PLEKHG5	1.04578	0.98464	0.969579	0.879912	0.752144	0.908538	1	0.846865	-0.239796	0.0671424
TSEN2	0.958462	1.00877	1.03277	0.955573	0.889332	0.934555	1	0.926487	-0.110158	0.0672145
FRG1	0.877133	1.11319	1.00968	1.24157	1.24709	1.25697	1	1.24854	0.320246	0.0673288
GPATCH1	1.03947	0.95064	1.00989	1.24169	1.12328	1.08358	1	1.14952	0.201028	0.0674814
TTC13	1.0111	0.997225	0.991675	0.985927	0.947671	0.956095	1	0.963231	-0.0540464	0.0675898
COMT	1.03612	0.971666	0.992212	0.939741	0.910132	0.964113	1	0.937995	-0.0923476	0.0676351
ZFYVE1	1.04185	0.985272	0.972876	1.03555	1.08524	1.08364	1	1.06814	0.0951061	0.0676746
SNAP47	0.949521	1.04179	1.00869	1.14106	1.07033	1.06302	1	1.09147	0.126279	0.0677555
EEF2K	1.0303	1.01939	0.950309	0.911304	0.952989	0.899692	1	0.921329	-0.118212	0.0677698
GREB1L	1.03867	0.878246	1.08308	1.23711	1.221	1.1956	1	1.2179	0.284399	0.0677891
TRIM66	0.925545	1.12559	0.948869	1.27297	1.80434	1.44347	1	1.50693	0.591609	0.0679257
ZBTB24	1.03661	0.998451	0.964939	1.17293	1.18994	1.05164	1	1.13817	0.186714	0.0680203
ITPR3	0.954828	1.02078	1.02439	0.926922	0.760891	0.854347	1	0.847387	-0.238908	0.0680539
MIOS	0.975332	1.03675	0.987916	1.08179	1.03465	1.06182	1	1.05942	0.0832784	0.0681374
DNAJC13	0.943565	0.991438	1.065	0.940167	0.830629	0.874005	1	0.8816	-0.181803	0.0681622
XIAP	1.04413	1.01148	0.944395	1.07856	1.28545	1.20867	1	1.19089	0.252041	0.0682546
TRIOBP	1.05831	1.03465	0.907039	0.815377	0.912332	0.831053	1	0.852921	-0.229517	0.0682589
MAT2B	1.11543	1.0161	0.868475	0.73412	0.808079	0.743585	1	0.761928	-0.392273	0.0683198
GLT8D1	0.982967	1.0356	0.981433	0.945194	0.848172	0.927266	1	0.906877	-0.141021	0.068374
RIN2	0.997872	1.04136	0.960766	0.917476	0.916079	0.913985	1	0.915847	-0.126822	0.068517
NDUFS5	1.02269	1.01472	0.962587	0.936813	0.917556	0.965991	1	0.94012	-0.0890832	0.0685648
TDRD5	1.03265	0.909506	1.05784	0.917502	0.810649	0.839536	1	0.855896	-0.224493	0.0686143
NGEF	0.941496	1.0981	0.960408	0.89927	0.699243	0.827824	1	0.808779	-0.306183	0.0686921
CD99L2	1.06964	1.04056	0.889804	0.744523	0.914896	0.706386	1	0.788602	-0.342631	0.0687798
CHMP1A	1.0783	0.99853	0.923172	1.08814	1.20431	1.13459	1	1.14234	0.191998	0.0687838
SORCS2	1.02281	0.91929	1.0579	0.799876	0.931469	0.847559	1	0.859635	-0.218204	0.0687999
GUCY2D	1.11636	0.949293	0.934349	0.854353	0.838813	0.75802	1	0.817062	-0.291483	0.0688471
GOPC	1.01427	1.02364	0.962087	0.929447	0.911213	0.968736	1	0.936465	-0.0947026	0.0688904
TRUB1	1.07228	1.043	0.884726	0.768916	0.898008	0.78421	1	0.817045	-0.291513	0.0688999
YAE1D1	1.0385	1.05558	0.905922	1.12581	1.30467	1.13399	1	1.18816	0.248725	0.068965
UMPS	1.01276	0.969335	1.01791	1.08042	1.02992	1.0479	1	1.05275	0.0741584	0.0689727
NFIX	1.05947	0.972627	0.967907	0.940272	0.866809	0.793345	1	0.866809	-0.206214	0.0690022
TTC4	0.988262	1.01243	0.999304	1.0572	1.18034	1.15896	1	1.13217	0.179086	0.0691296
DGKQ	0.997153	0.955546	1.0473	0.921175	0.749221	0.858866	1	0.843087	-0.246246	0.0692153
POLR2F	0.918869	1.10077	0.980366	1.13631	1.21717	1.41235	1	1.25527	0.328003	0.0692428
ANKRD40	1.02028	1.0331	0.946619	1.04303	1.11849	1.10265	1	1.08805	0.121751	0.0692859
PCNX	1.02874	0.923864	1.04739	0.867814	0.926972	0.846758	1	0.880515	-0.183581	0.0693596
CCDC94	0.997164	0.988048	1.01479	1.05571	1.14838	1.17968	1	1.12792	0.173671	0.0694759
ZNF653	0.986279	0.988278	1.02544	0.773478	0.887472	0.660883	1	0.773944	-0.369698	0.06951
ARHGEF10	0.954739	1.02694	1.01832	0.95712	0.858333	0.910305	1	0.908586	-0.138305	0.0695122
MMADHC	0.993797	1.02465	0.981556	1.06047	1.04236	1.12188	1	1.0749	0.104209	0.0695796
SLC22A13	1.14396	1.01067	0.845371	2.39934	2.28186	1.41919	1	2.03346	1.02394	0.0696173
OGFRL1	1.01862	1.08225	0.89913	0.814527	0.861586	0.799386	1	0.825166	-0.277243	0.0696511
DCTN3	1.03502	0.972064	0.992916	0.923775	0.962287	0.941834	1	0.942632	-0.0852335	0.0697715
ASCC2	1.02488	1.00424	0.970877	0.91036	0.974284	0.933505	1	0.939383	-0.0902149	0.0699146
JUND	0.988397	1.04374	0.967865	0.857087	0.961999	0.887592	1	0.902226	-0.148439	0.0699689
ALKBH6	1.02438	1.07562	0.9	1.12816	1.20784	1.1565	1	1.16417	0.219297	0.0702218
BLVRA	1.04352	0.977701	0.978783	0.962452	0.89329	0.926445	1	0.927396	-0.108743	0.0702888
DCAF7	0.965953	1.04042	0.993627	1.17285	1.06477	1.07806	1	1.10523	0.144342	0.0703567
STX16	1.08903	0.983307	0.927663	0.818859	0.878975	0.845091	1	0.847642	-0.238473	0.0703966
PDE1A	0.743957	0.942359	1.31368	1.97657	1.28981	2.12975	1	1.79871	0.846963	0.0704427
CABLES1	0.892706	1.03699	1.07031	0.782243	0.824067	0.889104	1	0.831805	-0.265683	0.0705401
CDK5RAP3	1.04614	1.01983	0.934034	0.865515	0.917444	0.898105	1	0.893688	-0.162157	0.0705694
NEDD4	0.95788	1.01727	1.02485	0.944408	0.825718	0.906254	1	0.892127	-0.16468	0.0705932
KRR1	0.986214	1.00264	1.01115	1.09056	1.02657	1.05942	1	1.05885	0.0824996	0.0706041
RCCD1	1.0331	0.979115	0.987784	1.18993	1.06768	1.09309	1	1.1169	0.159502	0.07062
PIGN	1.0148	0.922116	1.06309	0.927614	0.782044	0.857329	1	0.855662	-0.224887	0.0706393
SLC25A20	0.940252	0.97612	1.08363	0.83805	0.851513	0.909689	1	0.866418	-0.206865	0.0706751
TRIM21	1.02885	1.05037	0.920782	0.895515	0.83463	0.897037	1	0.875727	-0.191447	0.0706936
ADAM17	1.01057	1.0565	0.932927	1.07718	1.16298	1.09726	1	1.11247	0.153771	0.0707509
KRT1	0.787387	0.996813	1.2158	0.593157	0.712211	0.527843	1	0.61107	-0.71059	0.0708325
ZCCHC9	1.0278	1.03531	0.936889	1.16195	1.17873	1.04798	1	1.12955	0.17575	0.0709066
LZTFL1	1.03197	0.998196	0.969831	0.862985	0.963917	0.901874	1	0.909592	-0.136708	0.0710326
HAUS2	0.949757	0.96083	1.08941	1.16961	1.14767	1.14557	1	1.15429	0.207001	0.0710618
SETD7	1.07005	0.984194	0.945761	0.85941	0.902935	0.881272	1	0.881206	-0.182449	0.0710691
RFX5	1.06363	1.00595	0.930415	0.752118	0.925575	0.848528	1	0.842073	-0.247982	0.0712268
AAED1	0.906635	1.02141	1.07195	1.31933	1.08253	1.25358	1	1.21848	0.285081	0.0712738
COL3A1	1.00402	1.05831	0.937674	1.15693	1.48187	1.27318	1	1.30399	0.382934	0.0714302
SLC9A1	1.0202	0.94611	1.03369	1.20254	1.05159	1.18689	1	1.14701	0.197876	0.0715566
FAM64A	1.12233	0.907635	0.970031	1.20257	1.24453	1.16519	1	1.2041	0.267955	0.0716716
HP1BP3	0.920844	1.00442	1.07473	0.910173	0.655751	0.752693	1	0.772872	-0.371698	0.0716889
LACE1	1.00013	0.994258	1.00561	0.903744	0.803771	0.917286	1	0.874934	-0.192755	0.0718696
ASF1B	1.03651	0.947878	1.01561	0.88822	0.951963	0.830462	1	0.890215	-0.167774	0.0720039
RAB24	0.925602	0.990954	1.08344	0.915225	0.752295	0.851869	1	0.839796	-0.251888	0.0720339
XAF1	1.12618	0.993823	0.88	0.670278	0.721519	0.893367	1	0.761722	-0.392664	0.0721203
JDP2	0.962513	1.02943	1.00806	0.826081	0.946233	0.79462	1	0.855645	-0.224916	0.0721871
ITPR1	1.00416	1.00377	0.992071	0.907136	0.798018	0.910307	1	0.87182	-0.197897	0.0722381
CUL7	0.992716	0.979961	1.02732	0.966118	0.905507	0.87011	1	0.913912	-0.129873	0.0723952
TEF	1.14351	0.98906	0.867429	1.40527	1.1273	1.29329	1	1.27529	0.350821	0.0724877
FTH1	1.02998	1.03008	0.939932	0.862914	0.921125	0.93615	1	0.90673	-0.141255	0.0725203
SMARCB1	0.970861	0.996744	1.0324	0.877803	0.934605	0.960588	1	0.924332	-0.113517	0.0725287
PAM	0.990671	0.999198	1.01013	0.965292	0.927676	0.889156	1	0.927375	-0.108775	0.0725423
FGG	1.12366	0.856908	1.01944	0.805766	0.570497	0.814193	1	0.730152	-0.453731	0.0725736
CLPTM1L	0.946607	0.994511	1.05888	0.945908	0.784431	0.806587	1	0.845642	-0.241881	0.072594
KIAA1598	1.03396	1.02064	0.945402	1.08075	1.2751	1.16279	1	1.17288	0.230053	0.0729044
WDR83	1.00104	1.02594	0.973019	1.16514	1.04348	1.12482	1	1.11115	0.152052	0.0731221
IPO4	0.996085	0.97817	1.02574	0.919249	0.956075	0.972298	1	0.949207	-0.0752052	0.0733388
PPAP2C	0.919482	1.00133	1.07918	0.906774	0.793603	0.873553	1	0.857977	-0.22099	0.073385
CDS2	0.937976	1.05725	1.00477	1.23683	1.10933	1.08659	1	1.14425	0.194401	0.0734884
CDCA8	0.993864	0.928422	1.07771	1.16885	1.1563	1.07195	1	1.13237	0.179341	0.0734987
CSNK2A2	0.9766	1.00186	1.02154	1.15453	1.05167	1.07957	1	1.09526	0.131268	0.0735252
FANCM	1.06441	0.975571	0.960016	0.94476	0.783129	0.837372	1	0.855087	-0.225857	0.0736424
PITHD1	0.942701	0.95023	1.10707	1.24875	1.09015	1.17415	1	1.17102	0.227763	0.0738294
SGTB	1.00293	1.05002	0.947047	1.04472	1.17639	1.16009	1	1.12707	0.172572	0.0738349
C11orf57	0.957376	1.04048	1.00215	1.35407	1.16131	1.13686	1	1.21741	0.283817	0.0738687
KLC1	1.01239	0.985817	1.0018	0.923952	0.769339	0.754927	1	0.816072	-0.293231	0.0738824
PPP1R21	1.02475	1.02307	0.952173	0.89702	0.942371	0.943163	1	0.927518	-0.108553	0.0739025
B4GALNT1	0.910565	1.04511	1.04432	0.914609	0.86874	0.807977	1	0.863775	-0.211272	0.0741124
BRD3	0.958602	1.00272	1.03868	1.14345	1.07154	1.05063	1	1.08854	0.122394	0.0742312
ZNHIT3	1.07484	0.988532	0.93663	1.07076	1.26654	1.18232	1	1.17321	0.230458	0.0742596
POLR3C	0.932472	0.988555	1.07897	1.27864	1.10032	1.13183	1	1.17026	0.226833	0.0745308
DYRK2	0.745185	1.11121	1.14361	0.705564	0.512371	0.605356	1	0.607764	-0.718417	0.0746103
CNNM4	0.989344	1.01979	0.990862	1.23506	1.07472	1.14938	1	1.15306	0.205461	0.0747169
TAF13	1.07607	0.910053	1.01388	1.08905	1.36548	1.32884	1	1.26112	0.334709	0.0747669
TMEM87A	0.970576	1.0093	1.02013	0.952722	0.819413	0.846496	1	0.872877	-0.19615	0.0748099
PCDH1	0.923354	1.03592	1.04072	1.07301	1.1079	1.17999	1	1.1203	0.163887	0.0748392
CNOT4	0.993656	1.01657	0.98977	1.03272	1.03062	1.01339	1	1.02558	0.0364336	0.0748847
SYNC	1.05511	1.05032	0.894565	0.896061	0.85059	0.72365	1	0.823434	-0.280276	0.0749253
WDR74	1.0384	1.04734	0.914253	1.13663	1.15391	1.14686	1	1.1458	0.19636	0.074985
NIF3L1	1.02559	0.978992	0.99542	1.03325	1.07268	1.11967	1	1.0752	0.104608	0.0749961
SLC7A5	0.966846	1.02916	1.00399	1.0718	1.05452	1.03705	1	1.05446	0.0765004	0.0750062
STK4	1.06277	1.0061	0.931133	0.858838	0.902453	0.877431	1	0.879574	-0.185123	0.0751028
CDC34	1.00003	1.00526	0.994703	1.10362	1.32537	1.23244	1	1.22048	0.287443	0.0752033
FAM111A	0.914969	1.00183	1.0832	1.23035	1.12475	1.10061	1	1.1519	0.204017	0.0753614
TMEM132A	1.10281	0.898254	0.998936	0.861234	0.801164	0.788492	1	0.816963	-0.291657	0.0755881
PELP1	1.01099	1.03509	0.953925	1.13039	1.08707	1.03887	1	1.08544	0.118285	0.0757041
NPHP4	0.826066	1.09033	1.0836	0.663424	0.724134	0.83076	1	0.739439	-0.435496	0.0757302
MCM8	0.989732	0.909043	1.10123	1.31229	1.12965	1.14008	1	1.194	0.255808	0.0757317
SERINC5	0.939179	1.05045	1.01037	1.21565	1.06621	1.11871	1	1.13352	0.180815	0.0758505
ACSL1	0.982049	0.99174	1.02621	0.94628	0.841571	0.922001	1	0.903284	-0.146749	0.0758713
SRRM2	0.976526	1.02627	0.997203	1.13106	1.12057	1.03246	1	1.0947	0.13053	0.0759337
KIAA0101	1.06437	0.987425	0.94821	1.1284	1.33401	1.13942	1	1.20061	0.263766	0.0759569
FGD4	1.04992	0.994724	0.955356	0.92911	0.902464	0.907273	1	0.912949	-0.131394	0.0761155
SNX11	1.04278	0.978609	0.978609	0.697206	0.915609	0.794003	1	0.802273	-0.317836	0.0761711
UTP3	0.931311	1.04406	1.02463	1.2286	1.08701	1.10003	1	1.13855	0.187194	0.0761836
DMPK	1.03073	1.03243	0.93684	1.11954	1.09223	1.08476	1	1.09884	0.135986	0.0763663
CLCN3	0.959531	1.04356	0.996911	0.9358	0.900764	0.945884	1	0.927483	-0.108608	0.0764249
MPI	0.989597	0.983652	1.02675	1.02695	1.09987	1.11206	1	1.07963	0.110532	0.076473
CACHD1	1.08034	0.94334	0.976317	1.35245	1.10613	1.18857	1	1.21572	0.281806	0.0766063
PDGFRB	0.929398	1.01358	1.05702	0.850535	0.934415	0.87893	1	0.88796	-0.171434	0.0766672
RALGAPA2	1.00119	0.946716	1.05209	0.887875	0.952471	0.882913	1	0.907753	-0.139629	0.0767008
BMP5	0.783728	1.10116	1.11511	1.46074	1.18466	1.3385	1	1.32797	0.40922	0.0768433
PIGP	0.993673	0.982884	1.02344	0.899171	0.691086	0.816456	1	0.802238	-0.317898	0.0768683
VDAC1	0.985665	0.991292	1.02304	0.927088	0.895438	0.973709	1	0.932079	-0.101477	0.0768814
KLC2	1.05711	1.03424	0.908647	0.823781	0.860296	0.900221	1	0.861432	-0.21519	0.076891
BLZF1	0.953706	1.03168	1.01462	1.20116	1.09981	1.06449	1	1.12182	0.165844	0.0769214
NFKB2	1.00163	1.01871	0.979659	0.982456	0.926127	0.936813	1	0.948465	-0.0763331	0.0770467
RAB27B	1.0508	1.01399	0.935212	0.911102	0.855442	0.928664	1	0.898403	-0.154566	0.0771274
GBAS	0.9639	1.00816	1.02794	0.952011	0.892767	0.956507	1	0.933762	-0.0988735	0.0771365
C1RL	1.01747	0.989919	0.992614	0.813255	0.916758	0.924444	1	0.884819	-0.176546	0.0772086
BNC1	1.07761	0.902041	1.02034	0.900258	0.800482	0.838827	1	0.846522	-0.24038	0.0773058
KCTD13	0.955532	1.17336	0.871109	0.795646	0.641833	0.758014	1	0.731831	-0.450417	0.0773953
UBAP2	1.00424	0.98481	1.01095	1.13267	1.19481	1.0582	1	1.12856	0.174482	0.0775841
SDC4	0.970348	1.01362	1.01604	1.2469	1.64135	1.32032	1	1.40286	0.488369	0.0776137
MRPL48	0.984787	1.00087	1.01435	0.921172	0.830892	0.935353	1	0.895806	-0.158742	0.0776254
ATP2C1	0.984493	0.972391	1.04312	0.955231	0.829255	0.892243	1	0.892243	-0.164491	0.0776266
GNPTAB	1.03997	1.01605	0.943987	0.845204	0.922469	0.940984	1	0.902886	-0.147385	0.0776266
SCAF1	0.986776	1.01741	0.995815	1.1996	1.09083	1.07908	1	1.12317	0.167573	0.0777224
RUNX2	1.1685	0.923767	0.90773	0.727439	0.700943	0.728534	1	0.718972	-0.475992	0.0779211
ATP13A3	0.934721	0.993772	1.07151	0.939217	0.790441	0.855787	1	0.861815	-0.21455	0.0779394
CGN	1.04012	1.01096	0.948919	1.10086	1.36685	1.24298	1	1.2369	0.306724	0.0779396
ZNF12	0.999701	1.11192	0.88838	0.897441	0.647416	0.767798	1	0.770885	-0.375412	0.0779518
TNNC1	0.708577	1.189	1.10242	1.21958	1.76165	1.54672	1	1.50932	0.593896	0.0781827
RYR2	0.959916	1.03133	1.00876	0.846955	0.782035	0.945034	1	0.858008	-0.220936	0.0783037
TPGS1	0.982474	1.12886	0.888668	0.724457	0.800737	0.855407	1	0.793534	-0.333636	0.0783706
TMEM134	1.17393	0.955151	0.870923	1.41518	1.27218	1.15274	1	1.28003	0.35618	0.0783729
SLC23A2	1.00913	0.771099	1.21977	1.49784	1.3708	1.28941	1	1.38602	0.470946	0.0785764
HAX1	0.983363	1.03417	0.982464	1.02958	1.12761	1.10335	1	1.08685	0.120148	0.0786291
LSM14A	1.0355	1.0085	0.955998	1.04989	1.13753	1.06557	1	1.08433	0.116806	0.0786892
MYSM1	0.995496	1.05105	0.953458	1.10179	1.09138	1.06095	1	1.08471	0.117309	0.0787099
ZC3H15	0.994775	0.996572	1.00865	1.09602	1.19307	1.07375	1	1.12095	0.164719	0.0787673
ABCC11	1.23493	0.926493	0.838582	1.45008	1.29989	1.34956	1	1.36651	0.450497	0.0787717
NFKBIA	0.98971	1.0011	1.00919	0.794106	0.875425	0.933167	1	0.867566	-0.204955	0.0788382
PITPNA	0.966515	1.01574	1.01775	1.07744	1.02631	1.05419	1	1.05264	0.0740175	0.0789841
CLEC11A	1.05526	0.982182	0.962553	0.936581	0.93638	0.871049	1	0.91467	-0.128677	0.0789935
NAB2	1.0178	1.05331	0.928882	0.863106	0.900495	0.891197	1	0.884932	-0.176361	0.079022
GIN1	0.960449	0.854836	1.18471	1.32493	1.20949	1.33987	1	1.29143	0.368971	0.0791581
SHB	1.04202	1.05656	0.901414	0.818164	0.863971	0.853615	1	0.84525	-0.24255	0.0793447
RECQL5	0.965417	1.01169	1.02289	1.16032	1.05847	1.06777	1	1.09552	0.131614	0.0793887
LATS1	0.942587	1.01911	1.0383	1.09595	1.10254	1.08661	1	1.09503	0.130975	0.0795817
CD82	1.01125	1.0526	0.936148	0.926949	0.919873	0.846081	1	0.897635	-0.1558	0.0796252
LIG1	0.983249	1.02433	0.992422	1.08565	1.02004	1.06521	1	1.05697	0.0799319	0.0796429
WWC2	1.00348	1.02298	0.973543	0.968371	0.943505	0.961408	1	0.957761	-0.0622618	0.0797786
KATNBL1	1.01235	0.974414	1.01324	0.945816	0.940653	0.983351	1	0.956607	-0.0640023	0.0798021
PAPOLG	0.953619	0.966861	1.07952	1.12709	1.07086	1.15296	1	1.11697	0.15959	0.0798539
DOCK11	0.934793	1.03976	1.02545	0.951414	0.875764	0.876872	1	0.90135	-0.149841	0.0798942
HDAC9	1.013	0.942213	1.04479	1.14435	1.33686	1.1235	1	1.20157	0.264922	0.0799106
FAM65A	0.97599	0.972897	1.05111	1.12474	1.06688	1.04922	1	1.08028	0.111401	0.0799827
MPST	1.05374	0.983025	0.963238	1.03998	1.13148	1.16824	1	1.11323	0.154754	0.0800491
N4BP2	1.00721	1.02672	0.966073	1.03323	1.14512	1.11529	1	1.09788	0.134718	0.0802257
HELLS	0.979118	0.994629	1.02625	1.2332	1.07219	1.13113	1	1.14551	0.195986	0.0802905
RAP2B	1.03813	1.04303	0.918843	1.09537	1.12839	1.1451	1	1.12295	0.167297	0.0803186
MB	1.04621	0.980256	0.973532	1.04117	1.06975	1.12423	1	1.07838	0.10887	0.0803734
DARS2	0.972289	0.979492	1.04822	0.908163	0.882453	0.966687	1	0.919101	-0.121705	0.0804163
MEIS2	1.04469	1.01429	0.941026	1.05047	1.22071	1.17257	1	1.14792	0.199018	0.0804421
ENTPD5	0.988334	0.965035	1.04663	0.964732	0.890095	0.854088	1	0.902972	-0.147247	0.080602
ADIPOR2	0.78133	0.884385	1.33428	1.69261	1.45134	1.34184	1	1.49527	0.580401	0.0806052
ANKRD46	0.976779	1.04041	0.982811	1.08082	1.28267	1.16848	1	1.17732	0.235509	0.0806293
NEXN	1.01247	1.05941	0.928119	1.07742	1.30347	1.18969	1	1.19019	0.251196	0.0806462
ZNF445	0.886327	1.03146	1.08221	0.747197	0.710063	0.923962	1	0.793741	-0.33326	0.0806576
UBE4B	0.943523	1.01879	1.03768	1.18463	1.04538	1.12845	1	1.11949	0.162836	0.0806697
ROBO1	1.03016	0.991197	0.97864	0.854666	0.965983	0.889247	1	0.903299	-0.146725	0.0807479
HSP90AB1	0.998732	0.994428	1.00684	1.02506	1.00584	1.01855	1	1.01648	0.0235847	0.0808976
MGAT4B	0.969432	0.987357	1.04321	0.949526	0.927937	0.922292	1	0.933252	-0.0996615	0.0809478
NAT8L	0.971137	0.945043	1.08382	1.12438	1.07248	1.18389	1	1.12692	0.172382	0.0809928
REEP3	0.9246	1.02221	1.05319	0.948906	0.834629	0.799935	1	0.861156	-0.215653	0.0809931
DQX1	1.03208	1.08872	0.879197	1.14237	1.60561	1.55484	1	1.43427	0.52032	0.08109
CHAF1B	0.925055	1.02592	1.04903	1.19592	1.06124	1.12197	1	1.12638	0.171688	0.0810977
SLC39A8	0.994536	0.957453	1.04801	0.96465	0.90018	0.87859	1	0.914473	-0.128987	0.0811621
VRK1	1.0188	0.998758	0.982446	1.03259	1.01698	1.05192	1	1.03383	0.0480022	0.081215
C1QTNF6	0.984935	0.985443	1.02962	1.18897	1.04841	1.13027	1	1.12255	0.16678	0.0813183
LENG9	0.982741	1.05367	0.963587	1.06834	1.18166	1.27414	1	1.17471	0.23231	0.0813382
SERPINF1	0.880118	0.96444	1.15544	0.814745	0.731627	0.719996	1	0.755456	-0.40458	0.0813995
RBM17	1.02047	0.995927	0.983607	1.01606	1.06604	1.07125	1	1.05112	0.071923	0.0814334
C9orf89	1.07847	0.961365	0.960164	0.846862	0.909819	0.90001	1	0.885564	-0.175332	0.081456
CDCA7	0.823604	1.1244	1.052	0.660687	0.817412	0.729351	1	0.735816	-0.442582	0.0815296
TBC1D10A	1.05635	0.97579	0.967865	0.761612	0.905768	0.909279	1	0.858886	-0.219461	0.0815304
IER3IP1	0.912996	0.920917	1.16609	0.854435	0.686777	0.735611	1	0.758941	-0.39794	0.0815347
LRP5	1.04655	0.94916	1.00429	0.876118	0.826136	0.957672	1	0.886642	-0.173577	0.0815515
OXCT1	1.04073	1.01875	0.94052	0.870511	0.910417	0.948838	1	0.909922	-0.136185	0.0816035
SENP7	1.0168	1.00087	0.982328	1.11451	1.03805	1.05378	1	1.06878	0.0959681	0.081657
TUT1	0.989112	0.962022	1.04887	1.05268	1.0696	1.14598	1	1.08942	0.123558	0.0816901
MMGT1	0.982698	1.00466	1.01264	0.988588	0.956546	0.961837	1	0.96899	-0.045446	0.0817268
NBN	0.955264	1.02458	1.02015	1.08393	1.05804	1.05854	1	1.06683	0.0933365	0.0817572
PDPR	0.951193	0.998497	1.05031	0.925937	0.843055	0.94087	1	0.903287	-0.146743	0.0818009
CBFB	0.979281	1.05857	0.962148	0.847296	0.9486	0.91294	1	0.902945	-0.14729	0.0818583
TMEM231	0.871978	1.11751	1.01051	0.751449	0.771385	0.845737	1	0.789524	-0.340946	0.0819976
PPP2R5D	1.0416	0.989217	0.969186	0.960573	0.937838	0.914001	1	0.937471	-0.0931544	0.0821188
UBXN6	1.0554	0.939249	1.00535	0.870386	0.930185	0.906936	1	0.902502	-0.147997	0.0821991
TTC8	1.13202	1.02995	0.838032	0.611628	0.77681	0.838927	1	0.742455	-0.429625	0.0822557
POLE2	0.947147	0.979661	1.07319	1.18659	1.0474	1.19312	1	1.14237	0.19203	0.0822586
UBLCP1	0.977031	1.0011	1.02187	1.16239	1.0671	1.06148	1	1.09699	0.133552	0.0822779
KBTBD4	0.961577	1.0507	0.987725	1.18343	1.0488	1.10808	1	1.11344	0.155024	0.0823664
AMER1	1.27014	0.82056	0.909302	1.20627	1.5285	1.47578	1	1.40352	0.489045	0.0825978
EBF1	1.05634	1.03184	0.911822	1.2405	1.15026	1.06998	1	1.15358	0.206119	0.0826429
KIF3A	1.0182	1.00855	0.973247	0.926305	0.981502	0.944306	1	0.950704	-0.0729312	0.0829218
YTHDC1	0.97467	1.01252	1.01282	1.20455	1.07869	1.0863	1	1.12318	0.167591	0.0831109
WNK4	0.972025	0.991907	1.03607	0.946448	0.917075	0.967929	1	0.943817	-0.0834206	0.0831122
GSK3B	0.946247	0.995744	1.05801	1.18558	1.06174	1.09376	1	1.11369	0.155352	0.0832898
PLD3	0.954631	1.04059	1.00478	0.952356	0.896271	0.935145	1	0.927924	-0.107922	0.0833754
NUDT4	1.06882	0.979132	0.952047	1.05721	1.11813	1.12964	1	1.10166	0.139679	0.0834095
GRPEL2	0.935095	0.990944	1.07396	1.10183	1.12375	1.14223	1	1.12261	0.166851	0.0834166
SLC38A7	0.964735	1.06065	0.974616	1.10636	1.09668	1.06444	1	1.08916	0.123217	0.0834798
HIBCH	0.991501	1.00184	1.00666	0.941108	0.925949	0.981362	1	0.949473	-0.0748012	0.0835452
C12orf56	1.05011	0.914655	1.03523	1.13383	1.16729	1.07009	1	1.12374	0.168307	0.0837816
MKI67	0.990837	0.999264	1.0099	1.21427	1.15919	1.05956	1	1.14434	0.194513	0.0837915
LSM10	1.02348	0.935751	1.04077	1.1292	1.06555	1.08473	1	1.09316	0.128503	0.0838532
SNAP23	1.04794	0.982249	0.969812	1.11112	1.39424	1.23759	1	1.24765	0.319215	0.0838566
ZSWIM8	0.978	1.01894	1.00306	0.935665	0.851694	0.947347	1	0.911569	-0.133576	0.0838808
KDM4A	0.977344	1.02872	0.993931	1.16678	1.05482	1.07677	1	1.09946	0.136791	0.0839286
PLCG1	0.974781	1.01085	1.01437	1.11193	1.02482	1.10138	1	1.07937	0.110194	0.0840173
TERF2	1.04338	1.06212	0.894499	1.11324	1.19984	1.14533	1	1.1528	0.205147	0.0841931
ADK	0.954183	1.0225	1.02331	1.05495	1.09012	1.05161	1	1.06556	0.091611	0.0843097
PDCD7	1.02669	1.00682	0.966482	1.0229	1.10138	1.09919	1	1.07449	0.103653	0.0843506
MAN1B1	0.96458	1.02157	1.01385	0.975617	0.915111	0.891732	1	0.927487	-0.108601	0.0844323
RMND1	0.956856	0.961206	1.08194	0.858471	0.823072	0.943606	1	0.875049	-0.192564	0.0844399
HACL1	0.958947	0.996421	1.04463	0.939399	0.874477	0.950743	1	0.92154	-0.117882	0.0844821
IARS2	0.973836	1.01288	1.01328	0.929269	0.907889	0.979858	1	0.939006	-0.0907943	0.0845755
ANK3	1.03668	0.907496	1.05582	1.07137	1.31868	1.32496	1	1.23834	0.308404	0.0846464
USP37	0.953254	0.991545	1.0552	1.10593	1.08175	1.08382	1	1.0905	0.124989	0.0847245
EIF3B	0.978633	0.9744	1.04697	1.16579	1.05201	1.07892	1	1.0989	0.136066	0.0847336
C19orf26	1.02802	1.0602	0.911773	1.12912	1.10348	1.29637	1	1.17632	0.234282	0.0849371
SCAP	0.949932	1.02533	1.02474	0.955984	0.93138	0.896359	1	0.927908	-0.107947	0.085019
RAB11FIP1	1.07266	0.982454	0.944883	0.861606	0.920071	0.890336	1	0.890671	-0.167035	0.0850584
PDZRN4	1.1009	1.38811	0.510997	1.93382	1.74751	1.57106	1	1.7508	0.808012	0.0850714
HECTD3	0.946394	1.05457	0.999038	1.10124	1.05626	1.1096	1	1.08903	0.123048	0.0851115
PARN	0.998527	0.989487	1.01199	1.16627	1.05468	1.08702	1	1.10266	0.140982	0.0851802
ASNSD1	1.04191	1.03405	0.924039	1.077	1.14315	1.10574	1	1.10863	0.14878	0.0852725
RHPN2	0.855255	1.0003	1.14444	1.38824	1.12437	1.26044	1	1.25768	0.330768	0.0853398
CDK1	0.999501	1.00239	0.998105	1.16758	1.04599	1.13406	1	1.11588	0.158178	0.0853653
ACTR3	0.992166	1.00372	1.00412	0.970872	0.960526	0.991061	1	0.974153	-0.0377798	0.0853856
ZNF639	0.93727	1.03231	1.03042	1.11711	1.05179	1.09912	1	1.08934	0.123454	0.0854127
SOCS6	0.968487	0.982778	1.04874	1.04784	1.20474	1.13458	1	1.12905	0.175111	0.0854254
ITIH3	1.03599	1.08148	0.882533	0.804967	0.836546	0.799539	1	0.813684	-0.297459	0.0854846
KIF15	0.997736	0.972066	1.0302	1.04998	1.05916	1.04208	1	1.05041	0.0709496	0.0854892
TEX30	0.964685	0.937439	1.09788	0.896668	0.858249	0.818458	1	0.857792	-0.221301	0.0856246
ECM1	1.17568	0.911464	0.912854	0.672953	0.780645	0.784615	1	0.746071	-0.422615	0.0856887
COL6A3	0.814433	1.32573	0.859833	0.56027	0.684675	0.364691	1	0.536545	-0.898229	0.0858294
MAGI3	1.01249	1.02381	0.963698	0.946725	0.970062	0.922883	1	0.946557	-0.0792392	0.0858386
MAEL	1.04485	1.0765	0.878641	0.849579	0.835346	0.776425	1	0.82045	-0.285513	0.0858589
SMG7	1.04632	0.970058	0.983626	1.07395	1.04929	1.08068	1	1.06797	0.0948735	0.0859035
APOC1	0.987562	1.01414	0.998294	1.31186	1.61666	1.21784	1	1.38212	0.466884	0.0859433
MAP3K6	0.989403	1.05817	0.95243	0.95831	0.854367	0.892137	1	0.901604	-0.149433	0.0859618
BTN3A1	0.931335	0.995965	1.0727	0.94364	0.760355	0.828487	1	0.844161	-0.244411	0.0861104
POT1	0.984998	0.959138	1.05586	0.953525	0.816706	0.887371	1	0.885867	-0.174838	0.0861224
COTL1	1.01107	0.991647	0.997283	0.988225	0.958333	0.946055	1	0.964204	-0.0525893	0.0861341
ANKRD12	0.976007	0.947156	1.07684	0.918404	0.870548	0.870253	1	0.886402	-0.173967	0.0861375
FAM160B1	1.03608	1.0084	0.955522	0.938631	0.948926	0.910545	1	0.9327	-0.100514	0.0861467
DDX1	0.996598	1.00981	0.993596	1.07635	1.02462	1.03723	1	1.04607	0.0649733	0.0863113
MRPL23	0.974696	0.941661	1.08364	1.12973	1.06728	1.21649	1	1.13783	0.186287	0.0864596
TXNRD1	0.950838	1.01768	1.03149	1.23391	1.07776	1.10145	1	1.13771	0.186128	0.0864872
WTAP	1.04521	0.998403	0.956383	1.04541	1.2104	1.1567	1	1.13751	0.185873	0.0865294
DDX42	0.981083	1.01084	1.00807	1.09231	1.02172	1.06028	1	1.0581	0.0814792	0.0867445
MDC1	0.992826	0.997931	1.00924	1.18983	1.12386	1.05399	1	1.12256	0.166793	0.08678
ADAR	0.967045	1.01573	1.01722	1.19922	1.05426	1.11181	1	1.12176	0.165769	0.0868499
MSL2	1.09284	0.962528	0.944635	1.0552	1.19951	1.2001	1	1.1516	0.203645	0.086861
SOS1	0.973368	0.965959	1.06067	0.945635	0.772026	0.857729	1	0.858463	-0.220171	0.0869035
ERBB3	0.898291	1.01217	1.08954	0.887874	0.746991	0.874726	1	0.83653	-0.25751	0.0869203
PHF3	0.984078	1.01264	1.00328	1.08269	1.06628	1.01791	1	1.05563	0.0781007	0.0869488
IMP3	1.00471	0.985592	1.0097	1.1535	1.06492	1.05882	1	1.09241	0.127518	0.0870288
SDCCAG3	1.00471	1.03059	0.964694	1.04724	1.19448	1.21103	1	1.15092	0.202787	0.0873206
LIX1L	1.10647	0.987764	0.905766	0.834043	0.873146	0.791248	1	0.832812	-0.263937	0.0874371
TLE3	1.00273	1.02543	0.971842	1.19408	1.06836	1.08187	1	1.11477	0.156746	0.0874735
PRAME	1.10545	0.986377	0.908174	0.801087	0.923795	0.726421	1	0.817101	-0.291413	0.0875169
RBM18	1.01659	0.985032	0.998382	1.35649	1.26557	1.09456	1	1.23888	0.309031	0.0876273
RPS25	1.00871	0.962345	1.02895	1.08169	1.08618	1.02316	1	1.06368	0.0890611	0.0876559
TRIM41	1.02882	0.930229	1.04095	0.830233	0.913396	0.93544	1	0.893023	-0.163231	0.0879375
MTX3	0.958803	1.02838	1.01282	0.972959	0.880091	0.908805	1	0.920618	-0.119325	0.0879566
WDR91	0.994141	0.993142	1.01272	0.916939	0.951994	0.977861	1	0.948931	-0.0756244	0.0880674
FANCA	1.00163	1.01323	0.985136	0.973538	0.908649	0.953841	1	0.945342	-0.0810911	0.0882311
FBXO11	0.997284	0.998994	1.00372	0.977366	0.9152	0.917715	1	0.93676	-0.0942483	0.0882622
MINA	0.961531	1.0818	0.956671	1.13191	1.07856	1.13677	1	1.11575	0.158008	0.0882677
RFK	0.9678	0.952693	1.07951	1.12314	1.06162	1.15464	1	1.11313	0.154625	0.088404
SLC7A6	1.00584	1.04635	0.947806	0.910865	0.905913	0.918788	1	0.911855	-0.133124	0.0886727
DEF8	1.02472	0.958581	1.0167	1.09907	1.03654	1.15749	1	1.0977	0.134486	0.0886868
ITPKC	1.0207	1.03695	0.942342	1.04044	1.1545	1.10216	1	1.09903	0.136235	0.0887454
YIPF4	1.05565	0.967284	0.97707	0.940277	0.799563	0.904071	1	0.881303	-0.182289	0.0888491
TRIM9	0.999773	1.05649	0.943738	0.895194	0.947046	0.885077	1	0.909106	-0.13748	0.0889996
MNT	0.867736	1.06028	1.07199	0.759657	0.835613	0.836814	1	0.810695	-0.30277	0.0890158
MYL9	1.01309	1.01617	0.97074	1.03283	1.08738	1.13965	1	1.08662	0.119852	0.089016
STK11	0.91344	1.05922	1.02734	0.821686	0.906674	0.900523	1	0.876294	-0.190513	0.0891147
DPP9	0.976789	0.996699	1.02651	0.97881	0.913219	0.894927	1	0.928985	-0.106272	0.0891974
SNIP1	0.954931	0.985288	1.05978	0.958127	0.89272	0.842992	1	0.897946	-0.155299	0.0892522
ASB6	1.01465	1.01386	0.971482	1.03901	1.04862	1.04129	1	1.04297	0.060704	0.0892558
DNAJB14	1.0375	1.03178	0.930722	0.807499	0.949043	0.881374	1	0.879305	-0.185564	0.0892604
ZBTB9	1.04017	0.985625	0.97421	1.04826	1.04436	1.07783	1	1.05682	0.0797252	0.089301
UHRF2	1.00423	0.986024	1.00974	0.95502	0.832776	0.893307	1	0.893701	-0.162136	0.0893302
FAM151B	1.47196	0.823702	0.704335	1.95032	1.8714	1.29949	1	1.70707	0.771523	0.0893376
NSUN6	1.02592	0.971935	1.00214	0.942896	0.878289	0.963652	1	0.928279	-0.107369	0.0893519
MON2	1.01572	0.979244	1.00504	0.978237	0.896524	0.920705	1	0.931822	-0.101874	0.0895625
LCLAT1	0.905968	0.978933	1.1151	0.87336	0.779865	0.829481	1	0.827569	-0.273049	0.0897379
ALDH3B1	0.929652	1.08034	0.990008	1.25513	1.10221	1.09857	1	1.15197	0.204105	0.0898191
ARMC4	0.98125	1.04713	0.971619	1.11055	1.0291	1.1375	1	1.09238	0.12748	0.0899305
SNX6	1.01624	1.00901	0.974756	1.02015	1.04446	1.04215	1	1.03559	0.0504512	0.0899484
STYK1	1.02086	0.976939	1.0022	0.957672	0.938604	0.86453	1	0.920269	-0.119873	0.0899627
EEPD1	0.993939	1.0374	0.96866	0.812496	0.878239	0.95767	1	0.882802	-0.179839	0.090062
RAB7A	1.04831	1.00333	0.948359	0.911906	0.93251	0.903388	1	0.915935	-0.126683	0.0902537
SNX17	0.967197	0.957447	1.07536	1.14512	1.04822	1.13627	1	1.10987	0.150388	0.0902549
RP9	1.00633	1.03571	0.957965	1.13365	1.08993	1.03106	1	1.08488	0.117534	0.0903046
GPX5	0.87787	1.02356	1.09856	0.884179	0.705841	0.842423	1	0.810814	-0.302556	0.0903183
CPQ	0.996769	0.970591	1.03264	1.05782	1.2054	1.10488	1	1.1227	0.16697	0.0903985
ARHGAP12	1.01047	1.00113	0.9884	1.17164	1.05969	1.07967	1	1.10367	0.142307	0.0904241
DECR1	0.996117	0.984469	1.01941	0.943901	0.84439	0.935768	1	0.90802	-0.139204	0.0905972
SNCG	0.999174	1.05318	0.947645	1.0836	1.36563	1.2483	1	1.23251	0.301599	0.0906426
C7orf72	0.870006	1.08386	1.04614	1.96238	1.22227	1.9203	1	1.70165	0.766934	0.0906795
MOSPD2	1.03955	0.987766	0.972682	0.969967	0.856238	0.897466	1	0.90789	-0.13941	0.0908148
SRFBP1	0.996055	1.0128	0.99114	1.06055	1.10107	1.02624	1	1.06262	0.0876246	0.0908159
OGFR	1.01404	1.00304	0.982916	1.01474	1.06877	1.07333	1	1.05228	0.0735142	0.0908931
DNAJB12	1.03077	1.02436	0.944865	0.818409	0.934052	0.928445	1	0.893635	-0.162242	0.0909878
ANAPC4	0.95371	1.05279	0.993502	1.20734	1.05319	1.11298	1	1.1245	0.169286	0.0911696
CDCP1	0.993671	0.988145	1.01818	0.98252	0.925457	0.913502	1	0.940493	-0.088511	0.0912885
TRIM33	1.0106	1.00026	0.98914	1.03602	1.13983	1.14698	1	1.10761	0.147448	0.0913049
FAM193B	0.959388	1.005	1.03561	1.0694	1.03014	1.09553	1	1.06503	0.0908884	0.0913251
DMXL2	0.970878	1.02793	1.00119	0.949508	0.890866	0.966504	1	0.935626	-0.0959961	0.0914293
NUP88	1.01124	0.996474	0.992282	0.986594	0.976814	0.988789	1	0.984066	-0.0231734	0.0914298
ICE2	0.994338	0.98999	1.01567	1.20779	1.07007	1.09828	1	1.12538	0.170411	0.0914798
CIR1	1.01075	1.11529	0.87396	1.30809	1.26396	1.08134	1	1.2178	0.284276	0.0914812
TMEM248	1.01797	0.972171	1.00986	1.07901	1.10467	1.02098	1	1.06822	0.0952075	0.091595
ZNF3	1.08581	1.03236	0.881827	0.857673	0.82553	0.790915	1	0.824706	-0.278048	0.0917145
IDH1	1.03519	1.01171	0.953103	1.0331	1.15011	1.10275	1	1.09532	0.131353	0.0917369
CNTNAP4	1.0233	1.04494	0.931759	1.08637	1.35712	1.20986	1	1.21778	0.284259	0.0917465
B3GALT6	0.939158	1.04894	1.0119	1.16005	1.11985	1.03904	1	1.10631	0.145758	0.0918685
SETD1A	0.979422	0.994731	1.02585	1.02315	1.07998	1.04166	1	1.04826	0.0679953	0.0919004
ASPH	0.990093	1.01942	0.990491	0.976277	0.975581	0.936021	1	0.962627	-0.0549516	0.0920095
SMARCAD1	0.952449	0.994177	1.05337	1.16728	1.0395	1.11008	1	1.10562	0.144852	0.0921203
FEN1	1.0134	0.999766	0.986834	1.02403	1.07756	1.10713	1	1.06957	0.0970331	0.0923432
TMED5	1.04555	1.01181	0.94264	0.899221	0.955217	0.895029	1	0.916489	-0.12581	0.0924913
GMEB1	0.995803	1.05665	0.947542	0.860212	0.931855	0.93795	1	0.910005	-0.136053	0.092565
CNOT7	1.00649	1.00227	0.991238	1.03699	1.06618	1.12357	1	1.07558	0.105115	0.0926864
SH2D4A	1.00346	1.0445	0.952042	1.04657	1.17324	1.09117	1	1.10366	0.142298	0.0926996
SENP6	1.01583	1.00485	0.979319	1.07288	1.01742	1.04276	1	1.04435	0.0626112	0.0927995
OLFM2	1.0201	1.11771	0.862189	1.24577	1.20985	1.21045	1	1.22202	0.289272	0.0929208
ABCB9	1.0293	0.992562	0.97814	0.886835	0.84055	0.658232	1	0.795206	-0.3306	0.0929287
SARAF	0.987822	1.02226	0.989918	0.856059	0.777301	0.944101	1	0.859154	-0.219012	0.0929317
CNOT6L	0.918681	1.0021	1.07922	1.15487	1.0684	1.26357	1	1.16228	0.216956	0.0930322
DPP8	1.0072	0.998779	0.994025	0.961347	0.847962	0.846674	1	0.885328	-0.175717	0.0930751
DIP2C	1.00707	0.928376	1.06456	1.60669	1.13725	1.43921	1	1.39438	0.479625	0.0931551
OCRL	0.964073	0.970524	1.0654	0.964867	0.854109	0.840909	1	0.886628	-0.173599	0.093226
ANKRD30B	1.00183	0.905083	1.09308	1.23566	1.21775	1.05967	1	1.17102	0.227771	0.0932744
EXOSC10	0.976626	0.998011	1.02536	1.08255	1.01731	1.09031	1	1.06339	0.0886722	0.0933053
PPP2CB	1.04197	0.958463	0.99957	1.13232	1.02668	1.12656	1	1.09519	0.131178	0.0933096
FDFT1	0.965126	0.997846	1.03703	1.15205	1.03612	1.08752	1	1.0919	0.126837	0.0933442
SLC2A8	1.1039	0.91179	0.984306	0.931241	0.779026	0.691349	1	0.800539	-0.320957	0.0935574
COQ2	0.969475	1.00973	1.0208	0.958205	0.816014	0.881524	1	0.885248	-0.175847	0.0935911
C19orf43	1.04459	1.02797	0.927448	0.789112	0.958499	0.817078	1	0.854896	-0.226178	0.0936966
PMS1	0.987512	0.973698	1.03879	1.08291	1.03631	1.04585	1	1.05502	0.0772729	0.0937801
SLMO2	0.992139	0.945275	1.06259	1.09686	1.11624	1.07308	1	1.09539	0.131449	0.0938453
GRWD1	0.986914	0.995168	1.01792	1.0149	1.05798	1.0764	1	1.04976	0.070062	0.0938871
FOPNL	1.03369	1.05943	0.906887	0.824108	0.90003	0.889794	1	0.871311	-0.198741	0.094015
LRR1	0.94547	0.936707	1.11782	1.33681	1.1012	1.16809	1	1.20203	0.265479	0.0940693
GEMIN6	0.882569	1.07605	1.04138	1.10941	1.19682	1.18386	1	1.16336	0.218301	0.0941385
SH2D4B	0.959214	1.09892	0.941863	1.11099	1.17411	1.13043	1	1.13851	0.18715	0.0942206
SDCBP	1.00474	0.975178	1.02008	1.01978	1.08973	1.10487	1	1.07146	0.0995774	0.0942618
MYH10	0.960265	1.02122	1.01851	1.05778	1.06832	1.03719	1	1.05443	0.0764639	0.0944381
LRRC20	1.07121	0.968953	0.95984	0.852078	0.894642	0.950125	1	0.898948	-0.15369	0.0944922
C8orf82	1.03338	0.980057	0.98656	0.967852	0.895318	0.951944	1	0.938371	-0.0917693	0.0947211
BCL2	1.02663	0.90254	1.07083	1.25272	1.10883	1.10023	1	1.15392	0.206547	0.0947271
DRAP1	1.06982	0.986505	0.943676	1.04055	1.15109	1.14681	1	1.11282	0.154218	0.0948031
ANKRD49	0.917413	1.0892	0.993389	1.15907	1.13944	1.14504	1	1.14785	0.198935	0.0948927
EDRF1	0.952037	0.994126	1.05384	1.17265	1.05937	1.07347	1	1.10183	0.139905	0.0950002
RRM2	0.943521	0.977368	1.07911	1.29271	1.09764	1.11746	1	1.16927	0.225608	0.0950562
GALNT10	0.999468	0.942672	1.05786	0.941773	0.757611	0.865114	1	0.854833	-0.226286	0.095144
MVK	0.979492	0.997869	1.02264	0.94903	0.905184	0.816293	1	0.890169	-0.167849	0.0951456
RAPH1	1.02087	1.00268	0.97645	0.965093	0.955747	0.971224	1	0.964021	-0.0528631	0.095171
HIC2	1.06277	1.10213	0.835101	1.20384	1.35237	1.14001	1	1.23207	0.301086	0.0951851
WDR5B	1.03205	0.868763	1.09919	1.38174	1.22505	1.09749	1	1.23476	0.304229	0.0954018
PRR36	0.921985	0.954097	1.12392	1.2118	1.14969	1.17012	1	1.1772	0.235363	0.0956109
RPL22	0.989067	0.993393	1.01754	1.06472	1.01533	1.03635	1	1.0388	0.054919	0.0956194
GFOD2	0.732494	0.813837	1.45367	1.57533	2.14675	1.38405	1	1.70204	0.767269	0.0956218
STEAP2	0.965599	1.06161	0.972792	0.963001	0.799654	0.820934	1	0.861196	-0.215586	0.095622
VRK3	1.06287	1.03836	0.898769	1.07033	1.16494	1.18441	1	1.13989	0.188899	0.0957628
FAM207A	1.06233	0.956153	0.981522	1.04035	1.19387	1.13504	1	1.12309	0.167468	0.0957864
ZNF512B	0.949069	0.990001	1.06093	1.26569	1.10537	1.08752	1	1.15286	0.205218	0.0960491
PLEKHB2	1.01363	1.09773	0.888638	1.20547	1.1489	1.16107	1	1.17182	0.228745	0.0960681
LARP4	1.01871	1.00702	0.974271	1.06005	1.27134	1.22091	1	1.1841	0.243787	0.0960804
GPN1	0.936087	1.0078	1.05611	1.13213	1.05111	1.10202	1	1.09509	0.131044	0.0961161
ZNF598	0.968217	1.04515	0.98663	1.04854	1.05909	1.08218	1	1.06327	0.0885042	0.0961487
SEC16A	1.02064	1.02898	0.950381	0.889367	0.966777	0.925439	1	0.927194	-0.109056	0.0961708
MED20	0.966127	0.960685	1.07319	1.13305	1.08902	1.07546	1	1.09918	0.136426	0.0962471
MTERF2	0.978341	0.910062	1.1116	0.329184	0.679192	0.811847	1	0.606741	-0.720847	0.0965086
CCDC85C	1.04858	0.921297	1.03012	1.06085	1.1615	1.10584	1	1.10939	0.149771	0.0965439
TSPYL1	1.02065	1.00764	0.971712	0.929231	0.984814	0.92268	1	0.945575	-0.0807364	0.0965666
SIRT7	1.02421	1.01139	0.964403	0.878075	0.943442	0.964899	1	0.928806	-0.106551	0.0969395
PHC1	1.05448	0.996854	0.94867	1.10415	1.16207	1.03918	1	1.1018	0.13986	0.0970171
MYBL1	1.16006	0.999767	0.840172	0.807173	0.759475	0.678177	1	0.748275	-0.418359	0.0970447
FAM161A	1.05829	1.08356	0.858152	1.1131	1.24023	1.22043	1	1.19125	0.25248	0.0972241
TERF1	0.943969	1.02548	1.03055	1.13694	1.12769	1.02826	1	1.09763	0.134394	0.0973039
ABTB1	0.989302	1.10613	0.904572	0.890056	0.801178	0.835446	1	0.842227	-0.24772	0.0976816
ECE1	1.00013	1.02428	0.975584	0.818464	0.949731	0.911153	1	0.893116	-0.163081	0.0977901
RRP7A	0.957937	1.0131	1.02896	1.06807	1.02737	1.08413	1	1.05985	0.0838633	0.097796
LRIG1	0.869767	0.959342	1.17089	1.11151	1.44463	1.29266	1	1.28293	0.359447	0.0978456
GNG12	1.03274	0.99529	0.971975	0.892743	0.965414	0.953908	1	0.937355	-0.0933327	0.0980342
DYSF	0.985405	0.946408	1.06819	1.16992	1.04974	1.1027	1	1.10745	0.147242	0.0980863
SLC9A7	1.02462	0.989916	0.985467	0.948196	0.827385	0.921503	1	0.899028	-0.153562	0.098091
PCCB	0.976613	0.955009	1.06838	0.896641	0.829155	0.952829	1	0.892875	-0.16347	0.0981955
TMEM161A	0.985213	1.08131	0.933475	1.0867	1.27132	1.11501	1	1.15767	0.211227	0.0985444
KIAA0825	1.03852	1.01259	0.94889	0.973016	0.886182	0.868038	1	0.909079	-0.137523	0.0985642
ABCA13	1.03787	0.808555	1.15358	0.810759	0.637848	0.73873	1	0.729112	-0.455787	0.098572
IRAK4	1.01829	1.01039	0.971317	0.925445	0.981711	0.952129	1	0.953095	-0.0693084	0.0985867
PLAA	0.845542	1.16688	0.987581	1.47113	1.2367	1.1506	1	1.28614	0.36305	0.0987335
TMEM135	0.985238	0.991258	1.0235	0.979625	0.891663	0.8935	1	0.921596	-0.117794	0.0987443
C1orf112	1.03591	0.940343	1.02374	1.2097	1.09487	1.06006	1	1.12154	0.165483	0.0987788
TRMT44	0.987922	1.01615	0.99593	1.10763	1.05248	1.02956	1	1.06323	0.0884479	0.0987827
UXT	0.906837	1.01804	1.07512	0.846126	0.857816	0.864398	1	0.856114	-0.224126	0.0987879
MRPL44	1.00416	1.01542	0.98042	0.857157	0.9148	0.966758	1	0.912905	-0.131464	0.0989688
COX18	1.03005	0.910542	1.05941	0.900724	0.829416	0.906675	1	0.878938	-0.186166	0.0990873
PCDHA12	1.03744	1.10191	0.860653	1.18548	1.10957	1.29968	1	1.19824	0.26092	0.0991322
RPS5	1.02947	1.00255	0.967982	1.01752	1.08222	1.0766	1	1.05878	0.0824004	0.099137
NSF	0.982802	0.996226	1.02097	0.975589	0.880715	0.921289	1	0.925864	-0.111128	0.0991606
LPGAT1	0.936345	0.992284	1.07137	0.960914	0.805584	0.789746	1	0.852081	-0.230937	0.0995071
SLC4A7	0.957958	0.99784	1.0442	0.951378	0.857755	0.940909	1	0.916681	-0.125509	0.0997
MEF2D	1.08695	1.0265	0.886552	1.1554	1.1628	1.18983	1	1.16934	0.2257	0.0997919
ITPRIP	0.973394	1.00948	1.01712	0.961834	0.830446	0.898402	1	0.896894	-0.156991	0.0998947
TMEM17	1.05164	1.0244	0.923963	0.908442	0.523716	0.624854	1	0.68567	-0.544413	0.0999311
PRDM10	0.997914	0.971262	1.03082	0.957331	0.896457	0.81519	1	0.889659	-0.168675	0.100038
BLMH	0.978629	0.998471	1.0229	1.09389	1.01941	1.0577	1	1.057	0.0799747	0.100128
CAPZA2	0.971576	1.00687	1.02155	1.05876	1.01592	1.07796	1	1.05088	0.0716001	0.100167
BUB1	0.970423	0.972493	1.05708	1.08291	1.05146	1.09386	1	1.07608	0.105784	0.100297
ARVCF	1.01263	0.999227	0.988139	0.812345	0.959613	0.833009	1	0.868322	-0.203698	0.100298
SLK	1.0612	1.0271	0.9117	0.8369	0.935	0.8672	1	0.8797	-0.184916	0.100433
GCLC	1.00545	1.01527	0.979278	1.03678	1.03252	1.01596	1	1.02842	0.0404327	0.100454
SEC24D	0.925306	0.985997	1.0887	0.917127	0.817457	0.886125	1	0.873569	-0.195006	0.100486
TMBIM6	1.00888	0.952932	1.03819	0.945453	0.774432	0.710511	1	0.810132	-0.303772	0.100604
FLVCR1	0.965918	0.932064	1.10202	1.18235	1.09478	1.13509	1	1.13741	0.185747	0.100784
STK17B	1.05778	0.991508	0.950707	0.94685	0.799479	0.901583	1	0.882638	-0.180107	0.100799
RAB5B	1.00415	0.998177	0.997671	0.898734	0.763848	0.917063	1	0.859882	-0.21779	0.100875
MICB	1.06493	1.0476	0.887475	0.769138	0.942285	0.78497	1	0.832131	-0.265118	0.100889
CCDC50	1.02323	0.994839	0.981935	1.0797	1.28854	1.15037	1	1.17287	0.230043	0.100947
CRY2	1.00602	1.00762	0.98636	0.946838	0.83366	0.925679	1	0.902059	-0.148706	0.101025
TMEM159	1.01154	1.00984	0.978614	0.96694	0.983703	0.936908	1	0.962517	-0.055116	0.101187
NRSN2	1.04649	1.00389	0.949616	1.15267	1.23548	1.04587	1	1.14467	0.194937	0.101199
HOXB6	1.10335	0.953864	0.942787	1.14246	1.09806	1.17295	1	1.13782	0.186273	0.101347
VAMP3	0.985552	0.965225	1.04922	0.871363	0.95556	0.941909	1	0.922944	-0.115685	0.101381
PUS10	0.979321	0.9875	1.03318	1.15516	1.03587	1.08345	1	1.09149	0.126302	0.101386
FAM76A	0.98889	1.03303	0.978083	1.03252	1.09807	1.0406	1	1.05706	0.080064	0.101428
SMOX	1.04045	1.07459	0.884959	1.05867	1.2261	1.23715	1	1.17397	0.231398	0.101451
TPRG1L	0.946034	0.971484	1.08248	0.903749	0.80479	0.930373	1	0.879637	-0.18502	0.101587
FRY	0.995978	1.05561	0.948413	0.932358	0.637294	0.719262	1	0.762972	-0.390299	0.101654
DFNA5	0.927718	1.01958	1.05271	0.914065	0.886658	0.888063	1	0.896262	-0.158007	0.101894
PPP1R3F	1.07546	0.880749	1.04379	0.474242	0.334177	0.87895	1	0.562456	-0.830187	0.102112
RNPS1	0.98465	1.02758	0.987767	1.05061	1.13406	1.04397	1	1.07621	0.105965	0.102308
EPC2	1.01441	0.92872	1.05687	0.704265	0.85327	0.927204	1	0.828246	-0.271868	0.102488
TTC7A	0.972992	1.00624	1.02077	1.07522	1.02495	1.03321	1	1.04446	0.0627582	0.102613
TRA2A	0.972591	1.01996	1.00744	1.06874	1.01335	1.06113	1	1.04774	0.0672806	0.102672
KIAA0430	0.982966	0.96513	1.0519	0.941082	0.844188	0.944389	1	0.909886	-0.136242	0.102678
MAPK1	1.00646	0.99248	1.00106	0.970118	0.941169	0.889259	1	0.933515	-0.0992545	0.10268
TUBD1	0.980992	0.937475	1.08153	1.15076	1.06283	1.12185	1	1.11181	0.152912	0.102845
ZNF524	1.03842	0.969561	0.992016	1.10908	1.28363	1.09571	1	1.16281	0.217613	0.102941
TCHP	0.954835	1.01955	1.02562	1.02134	1.0963	1.10934	1	1.07566	0.105225	0.102967
TDP2	0.918163	1.00353	1.0783	1.18734	1.08167	1.10009	1	1.12304	0.167404	0.103088
KRT35	1.14614	1.06634	0.78752	0.817595	0.553666	0.756055	1	0.709105	-0.495928	0.103306
GTF2E1	1.03871	1.01566	0.94563	1.04769	1.22017	1.12291	1	1.13025	0.176647	0.10331
LRRC47	1.05327	0.986111	0.960615	1.04107	1.17242	1.09236	1	1.10195	0.14006	0.103422
SRGN	1.09677	0.982639	0.920589	0.803913	0.949376	0.785908	1	0.846399	-0.24059	0.103429
ITGB3	0.89995	1.12875	0.9713	0.821126	0.845441	0.781465	1	0.816011	-0.29334	0.103584
TFRC	0.933398	0.99217	1.07443	1.1824	1.10074	1.06092	1	1.11469	0.15664	0.103592
TAF7	1.05583	1.02286	0.921311	1.05701	1.2617	1.14996	1	1.15622	0.209421	0.103786
AHSG	0.758289	1.44781	0.793898	0.330783	0.38503	0.372964	1	0.362926	-1.46225	0.10392
AKR7A2	1.01575	1.02273	0.961512	0.894905	0.980656	0.918237	1	0.931266	-0.102735	0.103964
TMED4	0.999399	0.999198	1.0014	0.86211	0.932458	0.958713	1	0.917761	-0.12381	0.104029
CEP164	1.13057	1.084	0.785431	0.653524	0.749574	0.712616	1	0.705238	-0.503817	0.104187
GPR75-ASB3	0.831444	0.97621	1.19235	1.31798	1.28042	1.28913	1	1.29584	0.373891	0.104354
OGT	0.966205	0.997794	1.036	1.06368	1.02517	1.0713	1	1.05338	0.0750298	0.1045
PARP9	0.982684	0.987705	1.02961	0.936066	0.890881	0.977664	1	0.93487	-0.097162	0.104529
TEP1	0.970751	0.969042	1.06021	0.961303	0.860991	0.915268	1	0.912521	-0.132071	0.104573
PBX1	0.66277	1.13178	1.20545	1.63235	1.16947	1.81837	1	1.54006	0.622991	0.104688
UBE2K	1.04128	1.00962	0.949099	1.03113	1.12352	1.08401	1	1.07955	0.110433	0.104729
NFS1	1.04739	1.01999	0.932621	0.859998	0.917087	0.946671	1	0.907919	-0.139365	0.104759
COL6A1	1.04765	1.05654	0.89581	0.787178	0.91267	0.884503	1	0.86145	-0.21516	0.104776
GATAD2A	1.01404	1.00179	0.984167	1.08116	1.29446	1.15126	1	1.17563	0.233433	0.104857
UBE2L6	1.08585	1.01074	0.903409	0.832452	0.881805	0.855543	1	0.8566	-0.223306	0.104875
CA13	1.07728	0.977068	0.945652	0.863633	0.931933	0.895646	1	0.897071	-0.156707	0.104918
DPP3	0.97516	0.993465	1.03138	0.979961	0.946552	0.941751	1	0.956088	-0.0647842	0.104924
LIN28B	0.995533	0.986264	1.0182	1.05951	1.2451	1.14203	1	1.14888	0.200226	0.104933
KDM5C	0.976702	0.998525	1.02477	1.03282	1.02166	1.05645	1	1.03697	0.0523811	0.104967
HM13	0.943729	1.00647	1.0498	0.964243	0.871681	0.906404	1	0.914109	-0.129561	0.105135
C1orf35	0.940133	1.05095	1.00892	1.28194	1.16458	1.05739	1	1.16797	0.224001	0.105158
DENR	0.975599	0.998972	1.02543	1.0854	1.11196	1.01847	1	1.07194	0.100227	0.105284
BCCIP	1.03354	0.985326	0.981134	1.01857	1.07556	1.0537	1	1.04928	0.0693969	0.105374
FAM219A	0.93772	1.0972	0.96508	1.20749	1.20292	1.5849	1	1.33177	0.413347	0.105706
CEP44	1.04159	0.950719	1.00769	0.90893	0.963828	0.920856	1	0.931204	-0.10283	0.105727
PPFIBP2	0.921025	0.914608	1.16437	0.830988	0.733732	0.782561	1	0.782427	-0.353972	0.105819
OS9	1.02179	1.05672	0.921492	0.835721	0.950147	0.883513	1	0.889794	-0.168457	0.105883
SMIM13	0.947811	0.92327	1.12892	1.16368	1.19203	1.18542	1	1.18037	0.239243	0.106158
CASP8AP2	0.921199	1.00774	1.07106	1.13339	1.08697	1.12499	1	1.11512	0.157195	0.106159
COG7	1.00192	0.998641	0.999436	0.906852	0.82998	0.955183	1	0.897338	-0.156276	0.106245
TYMS	1.0353	1.00626	0.958447	1.04014	1.04685	1.08814	1	1.05838	0.0818551	0.106248
MIF	0.949241	1.01256	1.03819	0.805508	0.964016	0.876269	1	0.881931	-0.181262	0.106375
MTA3	0.93167	0.980864	1.08747	1.18625	1.07164	1.1069	1	1.1216	0.165555	0.106379
POMGNT1	1.17048	0.996167	0.83335	1.40755	1.12428	1.26612	1	1.26598	0.340255	0.106635
CEP128	1.03384	0.996407	0.969757	0.815251	0.96816	0.866254	1	0.883222	-0.179152	0.106642
TXNL1	0.98626	1.01828	0.995465	1.02018	1.09561	1.05369	1	1.05649	0.0792832	0.106651
FAM32A	1.00823	1.02932	0.962455	1.04661	1.26448	1.227	1	1.17937	0.23801	0.106676
WDR12	0.9544	0.955699	1.0899	1.17084	1.05133	1.14076	1	1.12098	0.164758	0.106678
GPR125	0.932985	1.0446	1.02242	0.920294	0.882623	0.932285	1	0.911734	-0.133315	0.106705
CHMP2B	1.028	0.995114	0.976889	1.19251	1.06504	1.07029	1	1.10928	0.149624	0.106749
TP53I3	0.979462	0.966721	1.05382	0.931484	0.918245	0.925014	1	0.924915	-0.112608	0.106963
AHR	1.0303	0.890189	1.07951	0.818382	0.856386	0.869787	1	0.848185	-0.237549	0.107062
SNAPC3	0.982179	1.01499	1.00283	1.04256	1.06213	1.01094	1	1.03854	0.0545569	0.10711
SLC1A4	0.968725	0.931972	1.0993	0.929582	0.831275	0.84751	1	0.869456	-0.201816	0.107123
DNAJB11	1.04576	0.997668	0.956575	0.880399	0.973918	0.911343	1	0.921887	-0.117338	0.107241
DNAJC9	1.03538	1.00976	0.954852	0.839666	0.967463	0.90709	1	0.90474	-0.144425	0.10748
C6orf47	0.985051	0.962727	1.05222	1.13667	1.11152	1.02455	1	1.09091	0.125531	0.107495
STRIP2	0.990454	1.03336	0.976185	2.33444	2.29662	1.27524	1	1.96877	0.977293	0.107532
NCBP2	0.949366	1.03263	1.01801	1.119	1.05357	1.04393	1	1.07217	0.100529	0.107666
BUD31	0.986445	1.05818	0.955372	1.04729	1.07167	1.11813	1	1.07903	0.109737	0.107723
HYOU1	1.01854	1.00664	0.974817	0.875967	0.97561	0.926631	1	0.926069	-0.110808	0.107742
RAVER1	1.02551	1.01625	0.958244	1.02722	1.17565	1.15581	1	1.11956	0.162935	0.10779
SMG5	0.914708	0.987339	1.09795	1.19816	1.09826	1.1128	1	1.13641	0.184479	0.107843
MSRB3	1.04655	0.983399	0.970052	0.740363	0.951725	0.831103	1	0.841064	-0.249713	0.107852
GYG2	0.958309	0.957424	1.08427	1.07542	1.42488	1.28663	1	1.26231	0.336063	0.107957
ACOT13	1.07253	0.968432	0.959041	0.860639	0.83976	0.967033	1	0.889144	-0.169511	0.108004
ADAM15	1.03313	0.986503	0.980366	1.01581	1.06174	1.07946	1	1.05234	0.0735959	0.108013
MFSD9	0.998259	1.06518	0.936563	0.861909	0.91993	0.933082	1	0.904974	-0.144052	0.108057
PA2G4	0.971667	0.984297	1.04404	1.1156	1.0304	1.06158	1	1.06919	0.0965247	0.108063
DOCK10	0.937412	0.968571	1.09402	0.930555	0.819025	0.878924	1	0.876168	-0.19072	0.108098
TBC1D2B	1.00285	0.995707	1.00144	0.918844	0.853248	0.962809	1	0.911634	-0.133474	0.108281
HPX	1.14327	1.04169	0.815033	0.672536	0.834381	0.749057	1	0.751991	-0.411212	0.108336
CDC42EP2	1.01081	0.907535	1.08165	1.07508	1.40073	1.47618	1	1.31733	0.397616	0.108342
PRPF38B	0.947368	0.97951	1.07312	1.34984	1.1139	1.12495	1	1.19623	0.258495	0.108504
TRIM7	1.0624	0.989833	0.947767	0.805921	0.958632	0.886463	1	0.883672	-0.178417	0.108566
ZFHX4	1.20513	0.922243	0.872626	0.628816	0.639356	0.892314	1	0.720162	-0.473607	0.108628
WDR70	0.967677	1.05254	0.979785	1.10188	1.02963	1.0817	1	1.07107	0.0990536	0.108733
EXOSC7	0.99144	0.990641	1.01792	1.19498	1.0384	1.13743	1	1.12361	0.168135	0.108888
SDSL	0.995336	1.0255	0.979163	0.961004	0.958524	0.975193	1	0.964907	-0.0515381	0.108931
DLGAP4	1.07217	1.02734	0.900487	1.10438	1.35143	1.13987	1	1.19856	0.261304	0.108964
LMLN	1.02847	0.988359	0.98317	1.1554	1.25618	1.05442	1	1.15533	0.208305	0.109102
MFAP3	1.09179	0.962428	0.945784	1.13086	1.0585	1.16982	1	1.11973	0.163146	0.109157
ELOVL1	1.00683	0.890205	1.10296	0.850926	0.787109	0.892629	1	0.843554	-0.245447	0.109228
ECH1	1.03062	0.980109	0.989266	0.913897	0.872237	0.978399	1	0.921511	-0.117927	0.109332
ZC3H18	0.989362	0.990566	1.02007	1.15546	1.19671	1.03613	1	1.12943	0.175598	0.109365
NACA	0.967426	0.979829	1.05275	1.09866	1.04654	1.05805	1	1.06775	0.0945727	0.109366
G3BP1	1.06231	0.947002	0.990685	1.0376	1.25288	1.21949	1	1.16999	0.226497	0.10938
ZFYVE9	0.979961	1.01368	1.00636	1.03596	1.04158	1.00977	1	1.02911	0.0413912	0.109442
GORASP1	1.08988	1.02992	0.880206	1.10091	1.22344	1.15054	1	1.1583	0.212008	0.10961
UNC119	0.977588	1.0884	0.934012	1.12902	1.09106	1.13957	1	1.11988	0.163346	0.109783
THAP5	0.88407	0.939644	1.17629	0.82328	0.721661	0.75637	1	0.767104	-0.382507	0.109912
VEZT	0.940726	1.05539	1.00388	1.07335	1.05135	1.14697	1	1.09056	0.125064	0.109944
UROS	1.00206	1.03948	0.958467	0.824017	0.935379	0.944833	1	0.90141	-0.149745	0.10995
ELOVL7	0.985684	1.00117	1.01315	0.951926	0.787129	0.875021	1	0.871359	-0.198661	0.11024
PARVB	1.00307	1.03144	0.96549	1.05696	1.05913	1.02877	1	1.04829	0.0680347	0.110478
INA	1.03142	1.02263	0.945944	1.02663	1.1829	1.15984	1	1.12312	0.167517	0.110495
PRIM2	1.05634	0.944123	0.999537	1.09768	1.07418	1.08766	1	1.08651	0.119699	0.110588
RIPK2	0.978152	0.991341	1.03051	1.02791	1.17588	1.1542	1	1.11933	0.162635	0.110595
ACTL6A	1.01997	0.980438	0.999597	0.92286	0.938288	0.988505	1	0.949884	-0.0741767	0.11061
MTF2	1.06455	0.977367	0.958079	1.23863	1.04202	1.15056	1	1.14374	0.193757	0.110704
AMIGO2	0.956669	1.03141	1.01192	0.977765	0.925426	0.912366	1	0.938519	-0.0915418	0.11071
TBCE	1.00083	1.03422	0.964946	1.03652	1.05481	1.06241	1	1.05125	0.0721029	0.110711
ZNF696	0.983378	0.984499	1.03212	1.06261	1.29574	1.17642	1	1.17826	0.236656	0.110815
YME1L1	1.02947	1.01752	0.953005	0.826939	0.9288	0.952017	1	0.902585	-0.147865	0.110853
[truncated: 7,516 more rows]

## Sheet: Supplementary table 4
	miR-372 target prediction	Downregulated by miR-372 mimic
Gene Symbol	nr of algorithms	mRNA level	protein level
ABHD2	6	1
ACADVL	6		1
ACN9	6	1
ADAM12	5	1
ADAM19	5	1	1
ADAM9	7	1	1
ADORA2B	6	1
AGBL2	5	1
AHRR	5	1
AKAP11	5	1
AKT3	5	1
AKTIP	5	1
ALDH3A2	6	1
ALDH9A1	5	1	1
ALG9	5	1
AMOTL1	5	1
AMPD2	7		1
ANK2	7	1	1
ANKRD44	5	1	1
ANKRD52	6	1	1
ANKRD54	6		1
AP2B1	5	1
APH1B	5	1
APOL1	5		1
APP	8	1
ARHGAP24	5		1
ARHGAP30	5	1
ARHGEF10	7	1
ARHGEF17	6	1	1
ARID4A	6	1	1
ARID4B	7	1	1
ARID5B	5	1
ARL13B	5	1	1
ARL4C	6	1	1
ASAH1	5	1
ASB1	5	1
ASH1L	6	1	1
ATAD2	7	1	1
ATF7IP2	5	1
ATL3	5	1	1
ATM	5	1
ATP6V1B2	6	1	1
ATP6V1D	5		1
ATP8B1	6	1
ATRN	5	1
ATXN1	6	1
B3GNT5	5	1
B4GALT6	5	1
BAHD1	6	1
BARX2	5	1
BCL2	5	1
BCL2L2	5	1
BCL6	5	1
BDKRB2	5	1
BICD2	5	1	1
BLVRA	6	1
BMPR2	7	1	1
BNC2	6	1
BNIP3L	5	1
BRMS1L	7	1	1
BTBD7	6	1
BTN3A2	5	1	1
C10orf76	5	1
C12orf5	6		1
C19orf43	6	1
C19orf55	5	1
C22orf29	5	1
C2CD2	6	1	1
C2orf44	5		1
C5orf28	5	1
C6orf120	6	1
C6orf89	5	1
C8orf44	5	1
CACNG4	5	1
CALCOCO2	5		1
CAMKK2	5	1	1
CAPRIN1	5	1
CAPRIN2	5	1	1
CASC4	5	1
CASP8	5		1
CC2D1A	5		1
CCDC25	6	1	1
CCNY	5	1
CD109	5	1	1
CD44	5	1	1
CD47	5		1
CDCA7	7	1
CDKN1A	5		1
CEP250	5		1
CERK	5	1
CFL2	7	1	1
CFLAR	5	1
CHAF1A	6		1
CHD9	6		1
CHM	5		1
CHST3	5	1
CHST6	5	1
CLCC1	5	1	1
CLCN4	5	1
CLIP4	6	1
CLOCK	5	1
CMBL	6	1
CMPK1	6	1	1
CMTM4	5	1	1
CNN1	5	1
CNOT6	6	1	1
COG5	6	1	1
CPOX	6	1
CREB3L2	5	1
CRIM1	6	1
CROT	7	1	1
CRTC2	8	1
CRYL1	5	1
CUL1	5	1
CXorf38	5		1
CYB5D2	5		1
CYB5R4	6	1
CYBRD1	7	1
CYP27C1	6	1
CYP2U1	5	1
CYP4V2	5	1
DAPK2	5	1
DAZAP2	5	1
DCBLD2	6	1
DCLRE1B	5	1
DDHD1	7	1	1
DHX40	7	1
DIP2A	8	1	1
DOPEY2	5	1
DPP8	6	1
DPYSL2	6	1	1
DUSP18	5	1
DYNC1LI2	7	1	1
DYNLT3	6	1
DYRK4	8	1
EEF2K	6	1
EGFR	5	1	1
EGLN3	5	1
ENDOD1	6	1
EPAS1	6	1
EPHA2	6		1
EPHA5	7	1
EPS8	6	1	1
ERAP1	5		1
ERAP2	5		1
ERBB2IP	7	1	1
ERBB3	8	1
EZH1	6	1
F2R	6	1
F2RL2	5	1
FAHD1	7	1	1
FAM102B	6	1	1
FAM129A	5		1
FAM134A	8	1
FAM50B	5		1
FAM57A	7		1
FAM73A	5	1	1
FBLN1	5		1
FBXL4	6	1
FBXO18	6	1
FBXO21	5	1
FBXO27	7	1
FBXW11	6	1
FKBP14	6	1
FMNL3	5		1
FNBP1	5	1
FNDC3A	6		1
FOXJ2	6	1
FOXK2	5		1
FOXO3	5	1
FPGT	5	1
FRMD4A	6	1	1
FYCO1	5	1	1
FZD6	5	1	1
GABPB2	6	1
GALC	5	1
GALNT6	6	1	1
GAN	6	1
GATAD2B	5	1
GBF1	5	1
GDPD1	7		1
GLB1L	5	1
GLCE	5	1	1
GLIS3	6	1
GLTP	5	1
GNB5	7	1
GNG12	5	1
GNPDA2	8	1	1
GNPTAB	5	1
GNS	7	1
GOLGA1	5	1
GPD1L	5	1
GPR137C	7	1
GPR161	5	1
GSTM3	7	1	1
HABP4	6	1
HARS	5		1
HEG1	6	1
HFE	6	1	1
HIF1AN	5	1	1
HIP1	7	1	1
HIPK3	5	1
HMGB3	6	1
HP1BP3	5	1
HPS5	6	1	1
HS2ST1	6	1
IDS	6	1	1
IFNAR1	6	1	1
IFNAR2	5	1
IGHMBP2	5		1
IL17RD	5	1
IL1R1	5	1
IL6R	5	1
INPP5F	5	1
IPO8	6	1
IPP	5	1
IRAK2	5	1	1
IRF2	7	1
ITFG1	6	1
ITGB3	6	1
ITIH5	5	1
ITPR2	5	1	1
JAK1	5	1	1
JOSD1	7	1
JRKL	7	1
KCTD18	5	1	1
KCTD20	5	1	1
KIAA1244	5	1
KIAA1549	5	1
KIF3A	5	1
KIF3C	5	1	1
KIT	5	1
KLF13	6	1
KLHL8	5	1	1
KPNA2	7	1
KREMEN1	6	1
LAMA3	7	1
LAMC1	5	1
LAMP2	5	1
LAPTM4A	5	1
LATS2	7	1
LONP2	6	1
LONRF2	5	1
LPCAT2	5	1	1
LPGAT1	5	1
LTBP2	5	1
LYRM7	5	1
LYST	5	1	1
MAGI3	5	1
MAMLD1	5	1
MANEA	6	1
MAP3K11	6		1
MAP3K12	5	1
MAP3K5	5		1
MAP3K9	6	1	1
MAPK1	5	1
MAPK9	7	1
MAPRE3	5	1
MARCH5	6	1	1
MAT2B	6	1
MBD2	7	1	1
MBOAT2	5	1
MBP	5	1
MCOLN2	5	1
MEGF9	6	1
MFAP5	6	1
MIB1	7	1	1
MINK1	6		1
MKRN1	8	1
MLLT6	6	1
MON2	5	1
MPP5	5	1
MRPL24	7	1
MSRB3	5	1
MTCH2	6	1
MTF1	6	1	1
MTMR3	7	1	1
MTUS1	6	1
MYO1D	6	1
MYO5A	6	1
NANOS1	6	1
NAPEPLD	5	1
NBEA	6	1
NCAPD2	6	1
NCOA3	7	1
NCOA7	5		1
NDN	5	1
NDUFC2	6		1
NEDD4	5	1
NEO1	7	1
NFIB	6	1	1
NFX1	5		1
NFYA	6	1
NHLRC3	5	1
NIN	5	1
NIPA1	6	1
NKIRAS1	6	1	1
NPAS2	5	1
NPC2	5	1	1
NPTXR	5	1
NR2C2	6	1	1
NTN4	7	1
NUAK1	5	1
OCRL	5	1
ODF2	5	1	1
OLFML2A	5	1
OPA3	5		1
OSTM1	5	1
P4HA3	5	1
PAF1	6	1
PAG1	7	1
PAK2	5	1
PANX1	5	1	1
PAPPA	5	1
PAQR5	5	1
PBK	6	1	1
PBX3	7	1
PDCD4	7	1	1
PDE8A	5		1
PDIK1L	6	1
PDLIM5	5	1	1
PECR	6	1
PFKP	5	1	1
PFN2	9	1	1
PHACTR4	6		1
PIGM	6	1
PIK3CA	7	1	1
PIK3IP1	5	1
PIK3R2	6		1
PIP4K2A	5	1
PKD2	8	1	1
PKNOX1	6	1
PLAGL2	6	1
PLXNA1	6		1
PNPLA3	5	1
POLH	5	1
POLK	6		1
PPARA	6	1
PPM1L	5	1
PPP3CA	5	1	1
PRDM10	6	1
PRDM4	7	1
PRDM8	6	1
PRICKLE2	7	1
PRMT6	5	1
PRRT2	5	1
PRSS23	5	1
PSD3	7	1
PTDSS1	6	1
PTEN	6	1
PTK2	5	1
PTPLAD1	6	1
PTPN21	7	1
PTPN3	5	1
PTPRE	5	1	1
PTRF	5	1
PURB	5	1
PXMP4	5	1
RAB11A	7	1
RAB11FIP5	5		1
RAB22A	8	1	1
RAB3B	5	1	1
RAB5B	5	1
RAB7A	6	1
RAB7L1	5	1
RABGAP1	7	1	1
RAPGEF2	6		1
RAPGEFL1	6	1
RASGEF1A	6	1
RASSF2	5	1
RBL1	5		1
RBL2	8	1	1
REEP3	7	1
REEP5	5	1
RELL1	5		1
RGL1	8	1
RHBDL3	5	1
RHOV	5	1
RNASEL	6		1
RND3	7		1
RNF125	6	1
RNF128	5	1
RNF216	5	1	1
RNF38	5	1
RNF6	5	1
ROCK2	5	1	1
RPL13A	5	1
RPS6KA3	6	1	1
RSF1	6	1
SACS	5	1
SAR1B	5	1	1
SASH1	7	1	1
SBF1	5		1
SCD5	5	1	1
SEC23A	7	1	1
SEL1L	5	1	1
SEMA3C	6	1
SERTAD2	5	1
SETD7	5	1
SGSM1	6	1
SH3BP5	6	1
SHCBP1	6	1	1
SIPA1L3	5		1
SLAIN2	6	1
SLC31A2	5	1
SLC35E1	7	1
SLC35F5	6	1
SLC40A1	7	1
SLC46A3	6	1
SLC5A3	5	1
SLK	5	1
SMAD2	7	1
SNAPIN	5	1
SNRK	5	1
SNTB2	5	1	1
SNX30	6	1
SNX9	5	1	1
SOBP	7	1
SOCS5	5	1
SPECC1	6	1
SPOPL	8	1
SPTLC2	6	1
SRPRB	5	1
SS18L1	6	1
SSH2	6	1
SSX2IP	7	1
ST3GAL5	6	1
STAC	5	1
STC1	6	1	1
STK40	5	1	1
STXBP1	5	1	1
SUMF1	6	1
SYAP1	6	1
SYDE1	7	1	1
SYNJ2	5	1
SYNPO2	6	1	1
TANC1	5	1
TANC2	5	1	1
TAPT1	5	1	1
TBC1D17	5		1
TBC1D2	5	1	1
TBC1D20	6	1
TBC1D8B	7	1	1
TBL1X	5	1
TCF7	6	1
TEC	5	1	1
TET3	5	1
TGFBR2	6	1	1
TGOLN2	5	1
THAP2	6	1
TIAM1	5	1	1
TIMM17A	6	1
TIMP2	6	1	1
TIMP3	5	1
TMEM123	5		1
TMEM156	5		1
TMEM168	5	1
TMEM19	6	1	1
TMEM50B	7	1	1
TMEM64	6	1
TMEM86A	5	1
TMTC2	5	1
TMUB2	5		1
TNFAIP1	8	1	1
TNFRSF10B	6		1
TNFRSF10D	6	1	1
TNRC6A	5	1	1
TRAM2	6	1
TRIM58	5	1
TRPS1	7	1	1
TSC1	5	1	1
TSEN34	5	1	1
TSG101	6		1
TSHZ3	7	1
TUBGCP4	6	1
TUSC2	6	1
TXLNA	5	1	1
UBE2B	8	1	1
UBE2Q2	6	1
UBTD2	5	1	1
UEVLD	5	1	1
ULK1	6		1
ULK3	5		1
USP46	5	1
USP47	5	1	1
UST	5	1
VLDLR	7	1	1
VPS26A	5	1	1
VPS35	6	1	1
VTI1A	5	1	1
VWA1	5		1
WDFY2	5	1
WDR17	5	1
WDR19	6		1
WDR26	6	1	1
WDR37	8	1	1
WFS1	5		1
WIPF2	5	1
WNK3	5	1
WSB2	6	1
XPNPEP3	6		1
YOD1	7	1	1
YPEL1	5	1
YPEL2	6	1
ZBTB4	7	1
ZBTB41	6	1	1
ZBTB47	7	1
ZBTB5	6	1	1
ZBTB7A	6	1	1
ZDHHC23	5	1
ZFP1	5	1
ZFP14	6	1
ZFP30	7	1
ZFYVE21	5		1
ZHX3	5	1
ZKSCAN1	6	1	1
ZMAT3	5	1
ZMYND11	5	1	1
ZNF148	6		1
ZNF25	7	1
ZNF292	6	1
ZNF385A	6	1	1
ZNF629	6		1
ZNF793	5	1
ZNRF3	6	1

## Sheet: Supplementary table 5
Target mRNA	Reference #1	targeting AAGUGC-miRNA	Reference #2	targeting AAGUGC-miRNA	Reference #3	targeting AAGUGC-miRNA
TGFBR2	Volinia et al., PNAS, 2006.	miR-17, miR-20a, miR-106a	Subramanyam et al., Nat.Biotech, 2011.	miR-302b, miR-372	Keklikoglou et al., Oncogene, 2012.	miR-372, miR-373, miR-520c, miR-520e
CDKN1A	Wang et al., Nat.Genetics, 2008.	miR-302d	Petrocca et al., Cancer Cell, 2008.	miR-93, miR-106b	Wu et al., Oncogene, 2010.	multiple including C19MC and miR-372
LATS2	Voorhoeve et al., Cell, 2006.	miR-372, miR-373	Fang et al., Cell Cycle, 2012.	miR-93	Liang et al., Int.J.Biochem.Cell.Biol, 2012.	miR-302a
RBL2	Kleinman et al., Nat.Genetics, 2013.	miR-519a, miR-512	Liu et al., Oncogene, 2014.	miR-106b	Trompeter et al., Plos one, 2011.	miR-17, miR-20a and miR-106b
ZBTB7A	Poliseno et al., Plos One, 2008.	miR-17, miR-20a, miR-106b	Wang et al., Nat.Genetics, 2013.	miR-17, miR-20a, miR-106b, miR-93
PTEN	Xiao et al., Nat. Immun, 2008.	miR-17	Fornari et al., J. Pathology, 2012.	miR-519d	Poliseno et al., Sci.Signal, 2010.	miR-106b, miR-93
RB1	Volinia et al., PNAS, 2006.	miR-106a	Trompeter et al., Plos one, 2011.	miR-17, miR-20a and miR-106b

## Sheet: Supplementary table 6
Gene Symbol	oncomotif-miRNA high/low (log2)	Adj.p.value
GPC2	4.52496	4.54901e-06
DNMT3B	3.79207	9.70751e-08
NEIL3	3.2828	3.07162e-06
ZNF695	3.20819	1.11396e-06
PIF1	2.97285	1.97573e-07
MYBL2	2.90967	1.12872e-08
TROAP	2.8433	2.48151e-09
C15orf42	2.83106	6.02312e-09
FAM64A	2.82415	5.29683e-07
ESPL1	2.80492	2.31383e-09
RECQL4	2.79381	2.63741e-08
KIF18B	2.76662	9.40815e-10
CDC45	2.75103	1.8876e-09
CCDC150	2.74378	1.79996e-07
MCM10	2.72168	2.50388e-08
NUF2	2.71329	5.13452e-09
CDC25A	2.70264	5.10658e-10
SPC24	2.70211	7.07817e-08
WDR62	2.69636	6.4913e-08
AURKB	2.69477	6.02312e-09
TTK	2.58569	3.09674e-08
KIFC1	2.56766	4.48417e-10
DSCC1	2.56171	8.14608e-08
CENPA	2.55635	7.01112e-08
EPR1	2.52002	8.14608e-08
CDC20	2.50832	2.48151e-09
EXO1	2.50729	8.14608e-08
RAD54L	2.50022	5.04798e-09
OIP5	2.47965	6.08322e-08
POLQ	2.46308	9.21701e-09
ORC6L	2.44859	1.91029e-09
LOC339674	2.44542	2.67123e-07
KIF2C	2.43865	3.75135e-08
MELK	2.43558	4.55295e-06
BUB1B	2.43408	4.12447e-09
HJURP	2.42784	8.12428e-09
KIF15	2.42229	6.4913e-08
NCAPG	2.4175	7.07817e-08
AURKA	2.40416	6.32177e-07
C1orf135	2.39044	2.63741e-08
ORC1L	2.3899	4.13655e-09
POLE2	2.38235	1.35094e-06
FAM72B	2.37209	1.08617e-07
E2F1	2.36159	2.48151e-09
FAM72D	2.36019	4.52183e-06
GINS1	2.34362	8.5476e-09
BUB1	2.33188	7.47861e-09
PSRC1	2.33172	4.48417e-10
NDC80	2.33016	1.33048e-07
SKA1	2.3284	4.12447e-09
TRIP13	2.32827	3.53554e-08
C16orf59	2.32229	1.63359e-08
SPAG5	2.31844	7.47861e-09
SKP2	2.30466	5.06259e-06
DEPDC1	2.30152	2.20042e-07
GINS4	2.27335	1.29565e-07
FAM54A	2.2627	5.04798e-09
MCM7	2.24668	8.05283e-08
EME1	2.22319	4.97161e-09
UBE2C	2.22303	3.2154e-06
CDC25C	2.22275	1.66794e-06
TYMS	2.18158	1.35094e-06
XRCC2	2.1787	1.33048e-07
CHTF18	2.17582	1.87541e-07
NEK2	2.17085	2.52037e-07
SPC25	2.16996	1.09481e-07
CDCA5	2.1699	8.23655e-09
SGOL1	2.16869	1.04042e-07
BIRC5	2.16695	9.38067e-07
DLGAP5	2.16594	9.6586e-06
NCAPH	2.15928	1.71099e-07
UBE2T	2.15797	7.07817e-08
CDC6	2.15524	9.1017e-08
KIF4A	2.15067	1.87541e-07
CLSPN	2.14541	4.01523e-06
KIF14	2.14288	8.20862e-06
CENPK	2.13957	2.97579e-06
MAD2L1	2.13546	6.2509e-07
C9orf140	2.11374	5.04069e-07
PKMYT1	2.11163	3.31507e-06
CENPE	2.11012	1.47668e-06
NFKBIL2	2.10656	1.72409e-06
PSPH	2.10555	5.6925e-06
FOXM1	2.0994	7.01112e-08
DNA2	2.09585	1.87035e-06
MTBP	2.0922	4.67615e-06
CDC7	2.0919	8.76647e-08
PBK	2.0889	8.527e-07
KIAA1524	2.084	9.00659e-07
CCNA2	2.08017	9.8326e-07
CDCA8	2.07384	8.12428e-09
CDCA3	2.07075	9.62776e-08
KIF23	2.06354	1.1283e-06
PLK1	2.05898	9.1017e-08
C12orf48	2.0549	1.16198e-06
E2F8	2.05103	1.58136e-07
TPX2	2.04166	4.97451e-07
TOP2A	2.03886	2.60033e-07
GTSE1	2.03428	1.58136e-07
CDT1	2.03418	6.4913e-08
DDX12	2.02273	2.20584e-07
EZH2	2.02204	8.14608e-08
CHEK1	2.01691	9.1017e-08
RAD54B	2.01188	2.60518e-07
RAD51	2.01097	8.72029e-08
MCM2	2.01022	1.31562e-08
TRAIP	1.99861	2.48151e-09
HELLS	1.99107	1.48027e-07
GSG2	1.9848	2.98752e-07
DBF4B	1.97904	1.73856e-10
ASPM	1.97774	3.09958e-06
CENPW	1.96677	1.37118e-07
SKA3	1.96096	3.98709e-07
ERCC6L	1.94761	1.25951e-07
CCNB1	1.93629	6.76486e-07
CTPS	1.93169	1.12622e-06
RAD51AP1	1.89379	1.21663e-07
HIST1H3B	1.89281	2.96347e-06
CCNB2	1.8906	1.8154e-07
GINS2	1.889	2.08735e-06
IQGAP3	1.88214	1.33048e-07
PPP2R3B	1.88022	5.56673e-07
ATAD5	1.87038	1.64914e-07
RFC4	1.86529	4.13655e-09
C5orf34	1.858	6.32177e-07
CKS1B	1.85245	8.56581e-09
E2F2	1.84022	1.86027e-06
RRM2	1.83153	1.71866e-07
ZWINT	1.82488	9.67861e-08
MLF1IP	1.81857	1.35094e-06
KIF20A	1.81496	6.05854e-06
CDK1	1.79124	1.34858e-06
CCDC18	1.77143	1.11877e-06
STIL	1.76866	2.49521e-07
SNHG1	1.76339	1.17212e-07
BRIP1	1.76191	6.70664e-06
XRCC3	1.74994	1.17212e-07
UBE2S	1.73998	3.02143e-06
ZBTB12	1.73638	2.53409e-06
C9orf100	1.73606	1.5299e-07
CHEK2	1.73519	7.36036e-08
MCM4	1.72523	2.69197e-06
NUSAP1	1.72222	8.59217e-07
PRC1	1.71896	2.82657e-07
CDCA2	1.71087	2.75799e-06
C1orf112	1.70765	4.12447e-09
C21orf58	1.69292	1.77748e-06
PSMC3IP	1.68958	2.23287e-06
LOC642846	1.68915	2.63547e-06
MEST	1.68704	7.34508e-08
SASS6	1.68304	1.25343e-08
RANBP1	1.6814	4.79684e-06
FANCB	1.68069	2.0491e-06
FANCA	1.67522	1.9399e-08
FANCG	1.67097	7.47861e-09
KIAA0101	1.66672	7.38045e-06
FANCI	1.66465	9.1017e-08
FANCD2	1.66265	6.15104e-08
PLK4	1.65671	3.12627e-07
CHAF1B	1.64749	1.07181e-07
RNASEH2A	1.62714	5.50725e-06
TACC3	1.61493	3.75021e-07
CCNF	1.60689	1.81703e-07
CPSF4	1.60668	5.60115e-06
VRK1	1.58947	1.07181e-07
CENPO	1.58075	1.198e-06
KPNA2	1.57645	2.08735e-06
SGOL2	1.57483	4.33418e-06
DBF4	1.56193	3.74158e-08
CENPM	1.5536	3.8831e-06
KIF24	1.54146	9.57186e-06
POC1A	1.54104	9.1017e-08
C4orf21	1.53205	8.25517e-06
DONSON	1.52461	1.32077e-06
C19orf48	1.52362	1.11396e-06
TIMELESS	1.51779	3.74158e-08
C21orf45	1.50679	7.18047e-07
C16orf75	1.50365	4.67615e-06
ZNF74	1.49015	2.69197e-06
DNMT3A	1.48014	9.23027e-06
DTL	1.47549	2.14893e-06
LOC388796	1.47367	1.79848e-06
NASP	1.47003	1.00475e-06
ASF1B	1.4689	5.30648e-06
GMNN	1.46863	2.49521e-07
INCENP	1.46588	2.51116e-07
C15orf23	1.46041	8.86641e-07
KAT2A	1.45002	5.44693e-06
SUV39H2	1.44471	8.25358e-07
BYSL	1.44154	7.47861e-09
BRCA1	1.43279	7.39616e-06
SEC61A2	1.41471	9.24463e-06
NCAPG2	1.40501	3.35541e-06
TUBB	1.39595	7.46025e-06
CHAF1A	1.39414	1.11396e-06
MCM6	1.39062	1.66458e-06
FEN1	1.38941	7.18267e-08
SLC5A6	1.38762	1.95247e-06
PARP2	1.3712	5.98952e-06
MCM3	1.35706	8.86641e-07
RPP40	1.34058	2.0199e-06
POLE	1.33938	3.97861e-07
GTPBP3	1.33893	1.92462e-06
PGAM5	1.33883	1.69021e-07
GINS3	1.32679	4.83891e-06
H2AFZ	1.32454	3.02143e-06
CCDC99	1.29971	2.08735e-06
DSN1	1.28163	7.40019e-06
CDK2	1.27984	1.48633e-06
METTL3	1.2603	6.6588e-06
RFC5	1.25007	3.20981e-06
MSH2	1.24487	7.93837e-07
TBRG4	1.23377	8.72029e-08
THOC1	1.22752	2.30917e-06
RBM28	1.22664	3.69246e-06
DTYMK	1.2256	2.57869e-06
WHSC1	1.22114	9.56062e-06
CENPL	1.2188	5.63098e-06
XPO5	1.21702	1.90163e-06
GTF2H4	1.21614	3.28798e-06
NUP85	1.21208	9.00659e-07
SUZ12P	1.19838	4.30089e-06
MYO19	1.19608	5.79131e-06
RUVBL1	1.18144	6.29278e-07
TOMM40	1.16224	9.23027e-06
TUBG1	1.16128	4.78068e-06
CENPQ	1.15761	4.97451e-07
WDR85	1.14229	4.78934e-07
SNRPA1	1.13705	9.43484e-06
PAK1IP1	1.1219	5.38965e-08
MDC1	1.11631	2.08735e-06
ZC3HC1	1.09047	3.02446e-07
DDX55	1.07667	2.25457e-06
FAM189B	1.07293	1.34606e-06
TIMM44	1.04957	1.29314e-06
C17orf42	1.03314	3.2154e-06
FAM136A	1.03176	1.46727e-06
RFC2	1.03159	6.44803e-06
SRRT	1.02504	2.51267e-07
PPIL1	1.01677	4.67615e-06
CREBL2	-1.1374	7.60539e-07
TMEM66	-1.23042	3.97861e-07
ITM2B	-1.24277	2.1685e-07
AKAP13	-1.30872	7.22177e-06
LOC401093	-1.35813	2.44478e-06
FCHO2	-1.43534	9.84263e-07
PRICKLE2	-1.52398	9.39233e-06
CTSO	-1.56386	9.50595e-08
CD59	-1.57177	3.82866e-07
TPK1	-1.69344	4.35384e-06
PGCP	-1.71104	7.75208e-06
RAB27A	-1.74941	9.68936e-07
ERG	-1.76389	2.08735e-06
KCNMB1	-1.80461	7.34629e-06
TGFBR2	-1.81619	2.52037e-07
TLR5	-1.88199	2.20584e-07
PMP22	-1.91265	6.87337e-07
LTBP2	-1.96938	2.03882e-06
RAI2	-1.99339	2.38302e-07
TXNIP	-2.01396	2.10937e-06
PODN	-2.04359	5.87181e-06
CYBRD1	-2.05155	2.20584e-07
AOC3	-2.11766	5.5136e-06
LAMA2	-2.15351	5.38727e-06
NTRK3	-2.24852	5.16243e-06
FOXF2	-2.27422	2.69197e-06
GAPT	-2.29957	5.60059e-06
CCR6	-2.33237	1.24235e-06
C6orf97	-2.37297	3.03767e-06
WSCD2	-2.44111	9.24538e-06
SLC16A7	-2.51618	7.02792e-06
CD1C	-3.19673	3.8023e-06
C1QTNF7	-3.34608	5.88339e-08
CD1E	-3.80931	3.31507e-06
FCER1A	-4.17133	7.20622e-07

## Sheet: Supplementary table 7
Gene Symbol	Correlation to oncomotif-miRNA expression in TCGA LUAD (pearson)
CYBRD1	-0.453746
TGFBR2	-0.450892
LTBP2	-0.424161
IL1R1	-0.4058
REEP5	-0.403782
MSRB3	-0.392003
PPP3CA	-0.390998
CD44	-0.38777
CASC4	-0.386509
BMPR2	-0.385832
DPYSL2	-0.379418
PTEN	-0.377988
PTPRE	-0.375672
FYCO1	-0.373073
PRICKLE2	-0.368235
POLK	-0.367024
JAK1	-0.361398
SYNPO2	-0.360838
SLC40A1	-0.358848
MAT2B	-0.357484
RNASEL	-0.347137
LPCAT2	-0.345453
ENDOD1	-0.344533
IRF2	-0.341538
PIK3IP1	-0.336563
CHD9	-0.334661
ARID5B	-0.333389
IFNAR1	-0.331153
ITIH5	-0.331112
ITGB3	-0.33017
SLC46A3	-0.326981
RBL2	-0.325928
NTN4	-0.320418
ERAP1	-0.319425
ST3GAL5	-0.319205
STAC	-0.318961
TIMP3	-0.318737
PTRF	-0.318307
ZBTB7A	-0.316229
FBXW11	-0.315929
ZBTB4	-0.313548
ZMAT3	-0.313232
MAP3K5	-0.313225
CYP2U1	-0.310562
TBC1D8B	-0.308956
ARHGAP24	-0.306866
GNPTAB	-0.306793
GNG12	-0.306714
NPC2	-0.302283
EPS8	-0.299542
CALCOCO2	-0.299497
CYP4V2	-0.299134
BNC2	-0.298478
LYST	-0.298424
DUSP18	-0.297628
ERBB2IP	-0.297466
TIMP2	-0.295813
ZNF25	-0.292601
CMPK1	-0.291377
SLAIN2	-0.290842
ATP6V1B2	-0.288361
LONP2	-0.286485
SNX30	-0.285723
LAPTM4A	-0.28508
RPS6KA3	-0.282352
RAB11FIP5	-0.278434
ASAH1	-0.27816
IDS	-0.277036
LATS2	-0.27654
BNIP3L	-0.275425
SETD7	-0.275165
SNTB2	-0.274579
PAG1	-0.273201
IFNAR2	-0.273125
DAZAP2	-0.27266
ANKRD44	-0.272426
TSHZ3	-0.271587
SNRK	-0.270182
GALC	-0.268459
PKD2	-0.268395
HFE	-0.26631
RASSF2	-0.258568
CRYL1	-0.258428
OSTM1	-0.257099
ITFG1	-0.255645
HEG1	-0.25451
F2R	-0.253817
KCTD18	-0.253775
RGL1	-0.252075
C10orf76	-0.24759
SEL1L	-0.245215
IRAK2	-0.242876
NPTXR	-0.241212
SOCS5	-0.241179
MTUS1	-0.239546
ATXN1	-0.238383
ZBTB47	-0.23831
BTN3A2	-0.238306
RNF128	-0.23797
UBE2B	-0.23706
ITPR2	-0.236049
UBTD2	-0.236001
IL6R	-0.234949
LAMP2	-0.233533
MYO1D	-0.229583
GPD1L	-0.229214
CRIM1	-0.226121
CD47	-0.225572
RAB5B	-0.225572
UST	-0.225412
PTPN21	-0.225247
SAR1B	-0.22503
FNDC3A	-0.223617
NKIRAS1	-0.223248
MAPK9	-0.220278
CNN1	-0.219325
GLIS3	-0.219314
RAPGEF2	-0.218441
REEP3	-0.214378
MBP	-0.213233
RNF125	-0.213147
MAGI3	-0.21305
FOXJ2	-0.211244
SEMA3C	-0.210454
AKAP11	-0.210275
EPAS1	-0.210209
HIPK3	-0.209172
SUMF1	-0.208599
TMEM86A	-0.207183
NPAS2	-0.206955
SPTLC2	-0.205095
FAM129A	-0.205059
UEVLD	-0.202622
PXMP4	-0.201873
RNF6	-0.201699
CFLAR	-0.20133
GNS	-0.200903
TGOLN2	-0.199913
PAPPA	-0.199856
HIP1	-0.198516
TAPT1	-0.197697
TANC2	-0.197439
NDN	-0.196867
MAPRE3	-0.195561
MEGF9	-0.195218
SLC31A2	-0.194742
BLVRA	-0.19344
FMNL3	-0.192442
SLC35E1	-0.192228
THAP2	-0.191535
PDLIM5	-0.190522
TMEM19	-0.190204
CROT	-0.189754
PSD3	-0.189285
CASP8	-0.189268
CDKN1A	-0.186361
CHST3	-0.186088
FOXO3	-0.184792
ALDH9A1	-0.183865
MYO5A	-0.182689
TMEM50B	-0.182245
SYDE1	-0.18214
ADORA2B	-0.180739
KLF13	-0.175444
ARID4A	-0.174974
ABHD2	-0.174967
ADAM9	-0.173595
DYNC1LI2	-0.173594
TNFRSF10B	-0.173521
ZMYND11	-0.173227
WFS1	-0.173126
SH3BP5	-0.171264
ARHGEF17	-0.170891
NFIB	-0.170394
NEO1	-0.169261
PRSS23	-0.167196
NUAK1	-0.165959
AKTIP	-0.165814
CLIP4	-0.163549
ARHGAP30	-0.162676
MPP5	-0.162501
FBLN1	-0.161192
APH1B	-0.160379
MAMLD1	-0.15959
CYB5D2	-0.159456
ATP6V1D	-0.158651
MANEA	-0.158588
GBF1	-0.156317
ANK2	-0.156316
GLTP	-0.15631
ARID4B	-0.155223
YPEL2	-0.154661
PAQR5	-0.154271
SNX9	-0.151165
